# Supplementary material for: Association between genome-wide copy number variation and arsenic-induced skin lesions: a prospective study
Source: Environ Health. 2017 Jul 18;16:75. doi: 10.1186/s12940-017-0283-8 (PMC5516382; doi:10.1186/s12940-017-0283-8)
Supplement: Supplementary file 1 — Characteristics of HEALS participants selected for this study. None of them had arsenic induced skin lesion at baseline. (XLS 21 kb) [file 12940_2017_283_MOESM1_ESM.xls]

## Sheet: Table S1
Table S1: Characteristics of HEALS participants selected for this study. None of them had arsenic induced skin lesion at baseline.
		female (n=)	Male (n=)
Subjects by Gender		1139	1032
Age	17-30 yrs	474	140
	30-38 yrs	297	268
	39-45 yrs	216	232
	>45 yrs	152	392
Water As	0-12 ug/L	284	277
	12.1-56 ug/L	272	261
	56.1-142 ug/L	290	261
	>142 ug/L	293	233
UACR	7-104.9 ug/gm of creatinine	254	301
	105-192 ug/gm of creatinine	263	279
	193-323 ug/gm of creatinine	287	253
	>323 ug/gm of creatinine	335	199
Follow-up	upto 24 months	1097	920
	upto 48 months	1059	869
	upto 72 months	1028	815
	upto 96 months	980	754
