# Supplementary material for: Association between genome-wide copy number variation and arsenic-induced skin lesions: a prospective study
Source: Environ Health. 2017 Jul 18;16:75. doi: 10.1186/s12940-017-0283-8 (PMC5516382; doi:10.1186/s12940-017-0283-8)
Supplement: Supplementary file 6 — Results from all the 1135 Cox regression models with HR and 95%CI of all the variables (genomic segment, gender, age and UACR). (XLS 1116 kb) [file 12940_2017_283_MOESM6_ESM.xls]

## Sheet: CoxRegression_HEALS2171
Overlapping CNV	Nearest CNV	Distance to Nearest CNV	cytoband	Total Number of Samples	Total Deletions	Freq_Del	Deletion Average Copy Number	length (bps)	Overlapping Features	Nearest Feature	Distance to Nearest Feature (bps)	HRatio(gene)	LowCI(gene)	UpCI(gene)	p-value(gene)	Bonferroni_p-value(gene)	HRatio(MaleGender)	LowCI(MaleGender)	UpCI(MaleGender)	p-value(MaleGender)	HRatio(AgeCat2)	LowCI(AgeCat2)	UpCI(AgeCat2)	p-value(AgeCat2)	HRatio(UACRCat2)	LowCI(UACRCat2)	UpCI(UACRCat2)	p-value(UACRCat2)
contained within chr1:119229257..119382227	chr1:119229257..119382227	0	1p12	2171	154	0.0709351	1.28241	6166	region is 61151 bp downstream of RP4-630J13.1 (+)	RP4-630J13.1 (+)	61151	0.86334	0.576116	1.29376	0.476447	1	2.75715	2.20723	3.44407	4.04592e-19	2.97057	2.3787	3.70972	7.7125e-22	1.64051	1.34942	1.9944	6.80283e-07
chr1:119327970..119330812, contained within chr1:119229257..119382227	chr1:119327970..119330812	0	1p12	2171	261	0.120221	1.30777	8081	region is 67316 bp downstream of RP4-630J13.1 (+)	RP4-630J13.1 (+)	67316	1.03753	0.77394	1.39088	0.80541	1	2.76102	2.21041	3.4488	3.57201e-19	2.97451	2.38199	3.71443	6.71974e-22	1.64038	1.34927	1.9943	6.85759e-07
contained within chr1:119229257..119382227	chr1:119229257..119382227	0	1p12	2171	365	0.168125	1.32679	6882	region is 75396 bp downstream of RP4-630J13.1 (+)	RP4-630J13.1 (+)	75396	1.09558	0.858308	1.39845	0.463533	1	2.75994	2.20953	3.44746	3.69249e-19	2.96725	2.37593	3.70574	8.64382e-22	1.63716	1.34659	1.99044	7.61331e-07
contained within chr1:119229257..119382227	chr1:119229257..119382227	0	1p12	2171	471	0.216951	1.3296	6281	region is 80810 bp downstream of TBX15 (-)	TBX15 (-)	80810	1.1487	0.918524	1.43654	0.224336	1	2.76803	2.21587	3.45779	2.98895e-19	2.96327	2.37273	3.7008	9.72698e-22	1.64127	1.35002	1.99536	6.65665e-07
contained within chr1:119229257..119382227	chr1:119229257..119382227	0	1p12	2171	421	0.19392	1.339	5870	region is 74941 bp downstream of TBX15 (-)	TBX15 (-)	74941	1.14735	0.910773	1.44539	0.243327	1	2.76434	2.21296	3.45311	3.30348e-19	2.96073	2.37051	3.69792	1.08169e-21	1.64054	1.34944	1.99444	6.798e-07
contained within chr1:119229257..119382227	chr1:119229257..119382227	0	1p12	2171	379	0.174574	1.34199	6273	region is 68669 bp downstream of TBX15 (-)	TBX15 (-)	68669	1.21564	0.960465	1.53861	0.104282	1	2.76474	2.21321	3.45371	3.29973e-19	2.9537	2.36473	3.68935	1.35789e-21	1.64216	1.35076	1.99642	6.46654e-07
contained within chr1:119229257..119382227	chr1:119229257..119382227	0	1p12	2171	317	0.146016	1.35253	7063	region is 61607 bp downstream of TBX15 (-)	TBX15 (-)	61607	1.27253	0.993187	1.63043	0.0566588	1	2.7679	2.21565	3.45781	3.06018e-19	2.94682	2.35897	3.68117	1.73131e-21	1.644	1.35225	1.99871	6.11688e-07
contained within chr1:12599168..13877055 , contained within chr1:12771635..12937550 , contained within chr1:12788406..13799457 , contained within chr1:12820870..12913895 , contained within chr1:12834253..12913896 , region overlaps with 15.720991028459391% of chr1:12849025..12861073 , region overlaps with 28.085081100350546% of chr1:12846944..13142568 , region overlaps with 28.085081100350546% of …	chr1:12849025..12861073	0	1p36.21	2171	113	0.0520497	1.52848	16831	PRAMEF12 (+), region overlaps with 0.74267720278058347% of PRAMEF1 (+)	PRAMEF1 (+)	0	1.30807	0.872467	1.96115	0.193699	1	2.7735	2.22031	3.46453	2.52704e-19	2.9856	2.39087	3.72828	4.88476e-22	1.63797	1.3473	1.99133	7.38419e-07
chr1:12852037..12857559, chr1:12860749..12868237, contained within chr1:12599168..13877055 , contained within chr1:12771635..12937550 , contained within chr1:12788406..13799457 , contained within chr1:12820870..12913895 , contained within chr1:12834253..12913896 , contained within chr1:12835868..12913896 , contained within chr1:12839977..12893065 , contained within chr1:12839977..12920040 , conta…	chr1:12866899..12913896	0	1p36.21	2171	139	0.0640258	1.48089	17748	PRAMEF1 (+), region overlaps with 28.786342123056119% of PRAMEF1 (+)	PRAMEF1 (+)	0	1.31604	0.912086	1.89889	0.142083	1	2.78139	2.22633	3.47483	2.11261e-19	2.98046	2.38701	3.72146	5.41304e-22	1.63642	1.34601	1.9895	7.77189e-07
chr1:12870940..12872971, chr1:12871327..12880153, contained within chr1:12599168..13877055 , contained within chr1:12771635..12937550 , contained within chr1:12788406..13799457 , contained within chr1:12820870..12913895 , contained within chr1:12834253..12913896 , contained within chr1:12835868..12913896 , contained within chr1:12839977..12893065 , contained within chr1:12839977..12920040 , conta…	chr1:12888708..12892126	0	1p36.21	2171	165	0.0760018	1.48908	21620	RP5-845O24.8 (-), region overlaps with 28.825161887141537% of PRAMEF11 (-) , region overlaps with 30.383903792784462% of PRAMEF11 (-)	PRAMEF11 (-)	0	1.25355	0.886204	1.77317	0.201528	1	2.77674	2.22271	3.46887	2.37539e-19	2.98266	2.38865	3.7244	5.18865e-22	1.63787	1.34722	1.99122	7.40967e-07
contained within chr1:12599168..13877055 , contained within chr1:12771635..12937550 , contained within chr1:12788406..13799457 , contained within chr1:12820870..12913895 , contained within chr1:12834253..12913896 , contained within chr1:12835868..12913896 , contained within chr1:12839977..12920040 , contained within chr1:12840608..13052938 , contained within chr1:12841807..12951075 , contained wi…	chr1:12912088..12913896	0	1p36.21	2171	174	0.0801474	1.4914	21956	HNRNPCL1 (-), RP5-845O24.3 (-), region overlaps with 1.0475496447440336% of PRAMEF11 (-)	HNRNPCL1 (-)	0	1.20851	0.858207	1.7018	0.278173	1	2.77323	2.21994	3.46442	2.61195e-19	2.98227	2.38826	3.72403	5.31995e-22	1.64078	1.34961	1.99476	6.76027e-07
chr1:12934313..12950016, chr1:12935764..13146118, chr1:12937149..13151621, chr1:12948357..12999751, chr1:12993578..13024791, chr1:12998381..13052998, chr1:13015527..13020619, chr1:13015527..13024263, chr1:13016983..13019786, chr1:13017292..13027169, chr1:13019808..13026323, chr1:13020987..13024263, chr1:13021715..13024263, chr1:13022541..13024263, chr1:13027286..13037682, chr1:13037698..13041034,…	chr1:13344727..13346927	0	1p36.21	2171	174	0.0801474	1.4914	432446	HNRNPCP5 (-), PRAMEF10 (-), PRAMEF2 (+), PRAMEF22 (+), PRAMEF23 (-), PRAMEF25 (+), PRAMEF26 (-), PRAMEF3 (-), PRAMEF4 (-), PRAMEF6 (-), PRAMEF7 (+), RNU6-1072P (+), RP11-450I1.2 (+), RP11-450I1.4 (-), RP13-221M14.2 (+), RP13-221M14.3 (-), RP13-221M14.4 (-), RP13-221M14.6 (-), WI2-2994D6.1 (+), WI2-3308P17.2 (-)	PRAMEF3 (-)	0	1.20851	0.858207	1.7018	0.278173	1	2.77323	2.21994	3.46442	2.61195e-19	2.98227	2.38826	3.72403	5.31995e-22	1.64078	1.34961	1.99476	6.76027e-07
contained within chr1:143931443..145483353 , contained within chr1:144024693..145543917 , contained within chr1:145078928..145189542 , contained within chr1:145080122..145192318 , contained within chr1:145117496..145212210 , contained within chr1:145123635..145218404 , region overlaps with 1.6793604238611097% of chr1:145153546..145172618 , region overlaps with 61.299020767302146% of chr1:14514094…	chr1:145153546..145172618	0	1q21.1	2171	264	0.121603	1.3219	21139	NUDT4P1 (-), RNU6-1071P (-)	RNU6-1071P (-)	0	1.205	0.912919	1.59054	0.187936	1	2.76403	2.21307	3.45215	3.13772e-19	2.97994	2.38647	3.721	5.61013e-22	1.63601	1.34572	1.98893	7.83572e-07
contained within chr1:143931443..145483353 , contained within chr1:144024693..145543917 , contained within chr1:145117496..145212210 , contained within chr1:145123635..145218404 , contained within chr1:145140943..145288416 , region overlaps with 46.384004027762792% of chr1:145189576..145291875 , region overlaps with 46.517064048620846% of chr1:145189539..145372411 , region overlaps with 47.301039…	chr1:145189576..145291875	0	1q21.1	2171	559	0.257485	1.33139	27807	RP11-458D21.6 (-)	RP11-458D21.6 (-)	0	1.19934	0.969896	1.48307	0.0933751	1	2.76747	2.21591	3.45632	2.801e-19	2.9786	2.38558	3.71905	5.65193e-22	1.63449	1.34448	1.98704	8.20664e-07
contained within chr1:143931443..145483353 , contained within chr1:144024693..145543917 , contained within chr1:145123635..145218404 , contained within chr1:145140943..145288416 , contained within chr1:145188847..145379294 , contained within chr1:145188847..145382690 , contained within chr1:145189321..145393470 , contained within chr1:145189539..145372411 , contained within chr1:145189576..145291…	chr1:145212390..145252140	0	1q21.1	2171	867	0.399355	1.34917	6670	region overlaps with 60.149925037481253% of RP11-458D21.5 (+) , region overlaps with 60.539730134932533% of NOTCH2NL (+)	RP11-458D21.5 (+)	0	1.13144	0.929191	1.37772	0.219041	1	2.78276	2.22723	3.47685	2.09727e-19	2.98706	2.39197	3.73022	4.74216e-22	1.65037	1.35714	2.00695	5.17201e-07
contained within chr1:143931443..145483353 , contained within chr1:144024693..145543917 , contained within chr1:145140943..145288416 , contained within chr1:145188847..145379294 , contained within chr1:145188847..145382690 , contained within chr1:145189321..145393470 , contained within chr1:145189539..145372411 , contained within chr1:145189576..145291875 , contained within chr1:145210345..145308…	chr1:145212390..145252140	0	1q21.1	2171	1005	0.46292	1.34592	7886	intron of NOTCH2NL (+), intron of RP11-458D21.5 (+)	RP11-458D21.5 (+)	0	1.13199	0.932265	1.37449	0.210646	1	2.79244	2.23417	3.4902	1.81261e-19	2.98528	2.39058	3.72793	4.95652e-22	1.6535	1.3595	2.01108	4.78592e-07
contained within chr1:143931443..145483353 , contained within chr1:144024693..145543917 , contained within chr1:145140943..145288416 , contained within chr1:145188847..145379294 , contained within chr1:145188847..145382690 , contained within chr1:145189321..145393470 , contained within chr1:145189539..145372411 , contained within chr1:145189576..145291875 , contained within chr1:145210345..145308…	chr1:145243692..145267604	0	1q21.1	2171	988	0.45509	1.35452	22141	contained within NOTCH2NL (+) , intron of NOTCH2NL (+), intron of RP11-458D21.5 (+)	NOTCH2NL (+)	0	1.17373	0.966498	1.42538	0.106055	1	2.80528	2.24425	3.50655	1.29515e-19	2.98756	2.39253	3.73057	4.53747e-22	1.65847	1.3635	2.01725	4.12397e-07
contained within chr1:143931443..145483353 , contained within chr1:144024693..145543917 , contained within chr1:145140943..145288416 , contained within chr1:145188847..145379294 , contained within chr1:145188847..145382690 , contained within chr1:145189321..145393470 , contained within chr1:145189539..145372411 , contained within chr1:145189576..145291875 , contained within chr1:145210345..145308…	chr1:145259792..145609308	0	1q21.1	2171	985	0.453708	1.35793	20275	contained within NOTCH2NL (+) , contained within RP11-458D21.5 (+)	NOTCH2NL (+)	0	1.1672	0.961008	1.41763	0.119006	1	2.80463	2.24361	3.50592	1.34534e-19	2.9867	2.39181	3.72956	4.6825e-22	1.65824	1.36329	2.01702	4.16644e-07
chr1:145269954..145272979, contained within chr1:143931443..145483353 , contained within chr1:144024693..145543917 , contained within chr1:145140943..145288416 , contained within chr1:145188847..145379294 , contained within chr1:145188847..145382690 , contained within chr1:145189321..145393470 , contained within chr1:145189539..145372411 , contained within chr1:145189576..145291875 , contained wi…	chr1:145269954..145272979	0	1q21.1	2171	766	0.352833	1.36378	6019	contained within NOTCH2NL (+) , contained within RP11-458D21.5 (+)	NOTCH2NL (+)	0	1.05865	0.861954	1.30024	0.586787	1	2.77586	2.22033	3.47039	3.21162e-19	2.97851	2.3851	3.71957	6.08917e-22	1.64782	1.3543	2.00495	6.03075e-07
contained within chr1:143931443..145483353 , contained within chr1:144024693..145543917 , contained within chr1:145188847..145379294 , contained within chr1:145188847..145382690 , contained within chr1:145189321..145393470 , contained within chr1:145189539..145372411 , contained within chr1:145210345..145308825 , contained within chr1:145259792..145609308 , contained within chr1:145268364..145308…	chr1:145290956..145451472	0	1q21.1	2171	471	0.216951	1.37379	18356	NOTCH2NL (+), contained within RP11-458D21.5 (+) , region overlaps with 2.4787535410764874% of NBPF10 (+) , region overlaps with 22.085421660492482% of NBPF10 (+) , region overlaps with 3.8788407060361734% of NBPF10 (+) , region overlaps with 40.117672695576381% of NOTCH2NL (+) , region overlaps with 5.556766179995642% of NBPF10 (+) , region overlaps with 56.896927435171065% of NOTCH2NL (+) , reg…	NBPF10 (+)	0	0.992174	0.772303	1.27464	0.950988	1	2.75849	2.20577	3.4497	5.88488e-19	2.97382	2.38121	3.71391	7.13355e-22	1.63858	1.3461	1.9946	8.52903e-07
chr1:145294488..145300204, chr1:145295074..145303068, chr1:145296154..145308778, contained within chr1:143931443..145483353 , contained within chr1:144024693..145543917 , contained within chr1:145188847..145379294 , contained within chr1:145188847..145382690 , contained within chr1:145189321..145393470 , contained within chr1:145189539..145372411 , contained within chr1:145259792..145609308 , con…	chr1:145340721..145369504	0	1q21.1	2171	175	0.080608	1.38555	53387	contained within NBPF10 (+) , region overlaps with 48.650420514357428% of RP11-458D21.5 (+) , region overlaps with 50.073988049525163% of NBPF10 (+) , region overlaps with 85.183658943188405% of NBPF10 (+)	NBPF10 (+)	0	0.953804	0.649111	1.40152	0.80965	1	2.75471	2.20399	3.44304	5.36039e-19	2.97451	2.382	3.71439	6.70018e-22	1.63841	1.34754	1.99207	7.37345e-07
chr1:148737956..148757778, chr1:148741860..148823698, chr1:148751388..148755874, chr1:148752048..148786808, chr1:148758241..148801133, chr1:148764250..148791856, chr1:148765772..148777875, chr1:148769477..148777875, chr1:148778579..148782922, contained within chr1:147241723..149254943 , contained within chr1:147685111..149990513 , contained within chr1:147735787..149229086 , contained within chr1…	chr1:148778579..148782922	0	1q21.2	2171	121	0.0557347	1.57633	154908	NBPF16 (+), PFN1P6 (-), PPIAL4F (+), RNVU1-16 (-), RP11-763B22.10 (+), RP11-763B22.3 (-), RP11-763B22.4 (+)	PPIAL4F (+)	0	1.21937	0.78322	1.8984	0.379864	1	2.79288	2.23198	3.49473	2.71851e-19	2.97373	2.38144	3.71333	6.77522e-22	1.6407	1.34958	1.99462	6.75746e-07
contained within chr1:147241723..149254943 , contained within chr1:147685111..149990513 , contained within chr1:147735787..149229086 , contained within chr1:147802277..149995979 , contained within chr1:147810366..149713899 , contained within chr1:147822005..149876124 , contained within chr1:147825662..149160437 , contained within chr1:147826658..149160437 , contained within chr1:147826658..149211…	chr1:148865291..148870534	0	1q21.2	2171	116	0.0534316	1.57886	16062	NKAIN1P1 (-), RP11-763B22.6 (+), RP11-763B22.7 (-), region overlaps with 77.736271946208447% of RP11-763B22.9 (+)	NKAIN1P1 (-)	0	1.31102	0.841403	2.04274	0.231377	1	2.80817	2.2433	3.51528	2.03998e-19	2.97178	2.37993	3.71081	7.10861e-22	1.64337	1.35172	1.99795	6.24427e-07
contained within chr1:147241723..149254943 , contained within chr1:147685111..149990513 , contained within chr1:147735787..149229086 , contained within chr1:147802277..149995979 , contained within chr1:147810366..149713899 , contained within chr1:147822005..149876124 , contained within chr1:147825662..149160437 , contained within chr1:147826658..149160437 , contained within chr1:147826658..149211…	chr1:148865291..148870534	0	1q21.2	2171	115	0.052971	1.57831	16829	contained within RP11-763B22.9 (+)	RP11-763B22.9 (+)	0	1.32453	0.850196	2.0635	0.214039	1	2.80883	2.24401	3.51583	1.94497e-19	2.97249	2.38049	3.71172	6.97302e-22	1.64382	1.35209	1.99851	6.15944e-07
contained within chr1:147241723..149254943 , contained within chr1:147685111..149990513 , contained within chr1:147735787..149229086 , contained within chr1:147802277..149995979 , contained within chr1:147810366..149713899 , contained within chr1:147822005..149876124 , contained within chr1:147825662..149160437 , contained within chr1:147826658..149160437 , contained within chr1:147826658..149211…	chr1:148895706..148903012	0	1q21.2	2171	117	0.0538922	1.57583	13653	region overlaps with 60.726580238775362% of RP11-763B22.9 (+)	RP11-763B22.9 (+)	0	1.37649	0.891778	2.12466	0.149071	1	2.81818	2.25109	3.52814	1.58994e-19	2.9723	2.38035	3.71146	6.99702e-22	1.64467	1.35278	1.99955	5.99843e-07
contained within chr1:147241723..149254943 , contained within chr1:147685111..149990513 , contained within chr1:147735787..149229086 , contained within chr1:147802277..149995979 , contained within chr1:147810366..149713899 , contained within chr1:147822005..149876124 , contained within chr1:147825662..149160437 , contained within chr1:147826658..149160437 , contained within chr1:147826658..149211…	chr1:149048294..149110543	0	1q21.2	2171	629	0.289728	1.40805	10782	contained within RP11-744H18.1 (+)	RP11-744H18.1 (+)	0	0.904002	0.728706	1.12147	0.358801	1	2.76163	2.21099	3.44941	3.45626e-19	2.97457	2.38209	3.71441	6.64288e-22	1.6412	1.34995	1.99527	6.67631e-07
contained within chr1:147241723..149254943 , contained within chr1:147685111..149990513 , contained within chr1:147735787..149229086 , contained within chr1:147802277..149995979 , contained within chr1:147810366..149713899 , contained within chr1:147822005..149876124 , contained within chr1:147825662..149160437 , contained within chr1:147826658..149160437 , contained within chr1:147826658..149211…	chr1:149048294..149110543	0	1q21.2	2171	629	0.289728	1.40805	10786	contained within RP11-744H18.1 (+)	RP11-744H18.1 (+)	0	0.904002	0.728706	1.12147	0.358801	1	2.76163	2.21099	3.44941	3.45626e-19	2.97457	2.38209	3.71441	6.64288e-22	1.6412	1.34995	1.99527	6.67631e-07
contained within chr1:147241723..149254943 , contained within chr1:147685111..149990513 , contained within chr1:147735787..149229086 , contained within chr1:147802277..149995979 , contained within chr1:147810366..149713899 , contained within chr1:147822005..149876124 , contained within chr1:147825662..149160437 , contained within chr1:147826658..149160437 , contained within chr1:147826658..149211…	chr1:149067299..149159064	0	1q21.2	2171	629	0.289728	1.40805	5519	region overlaps with 69.215437579271608% of RP11-744H18.1 (+)	RP11-744H18.1 (+)	0	0.904002	0.728706	1.12147	0.358801	1	2.76163	2.21099	3.44941	3.45626e-19	2.97457	2.38209	3.71441	6.64288e-22	1.6412	1.34995	1.99527	6.67631e-07
contained within chr1:147241723..149254943 , contained within chr1:147685111..149990513 , contained within chr1:147735787..149229086 , contained within chr1:147802277..149995979 , contained within chr1:147810366..149713899 , contained within chr1:147822005..149876124 , contained within chr1:147825662..149160437 , contained within chr1:147826658..149160437 , contained within chr1:147826658..149211…	chr1:149067299..149159064	0	1q21.2	2171	629	0.289728	1.40858	6014	region is 1699 bp downstream of RP11-744H18.1 (+)	RP11-744H18.1 (+)	1699	0.904002	0.728706	1.12147	0.358801	1	2.76163	2.21099	3.44941	3.45626e-19	2.97457	2.38209	3.71441	6.64288e-22	1.6412	1.34995	1.99527	6.67631e-07
contained within chr1:147241723..149254943 , contained within chr1:147685111..149990513 , contained within chr1:147735787..149229086 , contained within chr1:147802277..149995979 , contained within chr1:147810366..149713899 , contained within chr1:147822005..149876124 , contained within chr1:147825662..149160437 , contained within chr1:147826658..149160437 , contained within chr1:147826658..149211…	chr1:149067299..149159064	0	1q21.2	2171	628	0.289268	1.40574	10544	region is 4123 bp downstream of NBPF23 (-)	NBPF23 (-)	4123	0.904883	0.729416	1.12256	0.363458	1	2.76177	2.21109	3.4496	3.44574e-19	2.97474	2.38222	3.71463	6.61627e-22	1.64114	1.3499	1.9952	6.68849e-07
contained within chr1:147241723..149254943 , contained within chr1:147685111..149990513 , contained within chr1:147735787..149229086 , contained within chr1:147802277..149995979 , contained within chr1:147810366..149713899 , contained within chr1:147822005..149876124 , contained within chr1:147825662..149160437 , contained within chr1:147826658..149160437 , contained within chr1:147826658..149211…	chr1:149067299..149159064	0	1q21.2	2171	625	0.287886	1.41044	16797	NBPF23 (-), region overlaps with 75.453950110138706% of NBPF23 (-)	NBPF23 (-)	0	0.912497	0.73555	1.13201	0.405076	1	2.76213	2.21137	3.45006	3.41693e-19	2.97415	2.38175	3.71389	6.72996e-22	1.64126	1.35	1.99536	6.6666e-07
contained within chr1:147241723..149254943 , contained within chr1:147685111..149990513 , contained within chr1:147735787..149229086 , contained within chr1:147802277..149995979 , contained within chr1:147810366..149713899 , contained within chr1:147822005..149876124 , contained within chr1:147825662..149160437 , contained within chr1:147826658..149160437 , contained within chr1:147826658..149211…	chr1:149110543..149121046	0	1q21.2	2171	624	0.287425	1.41031	11654	contained within NBPF23 (-)	NBPF23 (-)	0	0.906135	0.729993	1.12478	0.371449	1	2.76189	2.21118	3.44975	3.43823e-19	2.97378	2.38145	3.71343	6.80562e-22	1.64105	1.34983	1.9951	6.70697e-07
contained within chr1:147241723..149254943 , contained within chr1:147685111..149990513 , contained within chr1:147735787..149229086 , contained within chr1:147802277..149995979 , contained within chr1:147810366..149713899 , contained within chr1:147822005..149876124 , contained within chr1:147825662..149160437 , contained within chr1:147826658..149160437 , contained within chr1:147826658..149211…	chr1:149110543..149121046	0	1q21.2	2171	622	0.286504	1.41336	8885	PFN1P12 (+), intron of NBPF23 (-)	PFN1P12 (+)	0	0.902211	0.726396	1.12058	0.352093	1	2.76118	2.21063	3.44885	3.50071e-19	2.97407	2.38169	3.71379	6.74143e-22	1.6406	1.34947	1.99454	6.79751e-07
chr1:149124152..149125939, contained within chr1:147241723..149254943 , contained within chr1:147685111..149990513 , contained within chr1:147735787..149229086 , contained within chr1:147802277..149995979 , contained within chr1:147810366..149713899 , contained within chr1:147822005..149876124 , contained within chr1:147825662..149160437 , contained within chr1:147826658..149160437 , contained wi…	chr1:149124152..149125939	0	1q21.2	2171	622	0.286504	1.41503	10060	region overlaps with 71.759443339960242% of NBPF23 (-)	NBPF23 (-)	0	0.889629	0.715825	1.10563	0.29164	1	2.7614	2.21081	3.4491	3.47302e-19	2.97417	2.38178	3.71391	6.71339e-22	1.64057	1.34945	1.99451	6.80336e-07
contained within chr1:147241723..149254943 , contained within chr1:147685111..149990513 , contained within chr1:147735787..149229086 , contained within chr1:147802277..149995979 , contained within chr1:147810366..149713899 , contained within chr1:147822005..149876124 , contained within chr1:147825662..149160437 , contained within chr1:147826658..149160437 , contained within chr1:147826658..149211…	chr1:149137513..149155348	0	1q21.2	2171	621	0.286043	1.41559	5755	region is 3357 bp downstream of RNU1-114P (-)	RNU1-114P (-)	3357	0.891171	0.717065	1.10755	0.298841	1	2.76112	2.21059	3.44874	3.49734e-19	2.97468	2.38219	3.71453	6.60917e-22	1.64045	1.34934	1.99435	6.83029e-07
contained within chr1:147241723..149254943 , contained within chr1:147685111..149990513 , contained within chr1:147735787..149229086 , contained within chr1:147802277..149995979 , contained within chr1:147810366..149713899 , contained within chr1:147822005..149876124 , contained within chr1:147825662..149160437 , contained within chr1:147826658..149160437 , contained within chr1:147826658..149211…	chr1:149137513..149155348	0	1q21.2	2171	623	0.286965	1.40625	5575	RNU1-114P (-)	RNU1-114P (-)	0	0.888039	0.714545	1.10366	0.284321	1	2.76024	2.20989	3.44765	3.58793e-19	2.97505	2.38247	3.715	6.5503e-22	1.64058	1.34945	1.99451	6.80257e-07
contained within chr1:147241723..149254943 , contained within chr1:147685111..149990513 , contained within chr1:147735787..149229086 , contained within chr1:147802277..149995979 , contained within chr1:147810366..149713899 , contained within chr1:147822005..149876124 , contained within chr1:147825662..149160437 , contained within chr1:147826658..149160437 , contained within chr1:147826658..149211…	chr1:149137513..149155348	0	1q21.2	2171	623	0.286965	1.40541	5158	region is 6228 bp upstream of RNU1-114P (-)	RNU1-114P (-)	6228	0.888039	0.714545	1.10366	0.284321	1	2.76024	2.20989	3.44765	3.58793e-19	2.97505	2.38247	3.715	6.5503e-22	1.64058	1.34945	1.99451	6.80257e-07
contained within chr1:147241723..149254943 , contained within chr1:147685111..149990513 , contained within chr1:147735787..149229086 , contained within chr1:147802277..149995979 , contained within chr1:147810366..149713899 , contained within chr1:147822005..149876124 , contained within chr1:147826658..149211496 , contained within chr1:147826658..149674792 , contained within chr1:148559363..149715…	chr1:149160437..149211496	0	1q21.2	2171	615	0.28328	1.40549	5692	region is 17818 bp upstream of RNU1-114P (-)	RNU1-114P (-)	17818	0.88057	0.707171	1.09649	0.25565	1	2.75754	2.20771	3.44431	3.89065e-19	2.97466	2.38216	3.71451	6.62306e-22	1.64069	1.34954	1.99465	6.77864e-07
contained within chr1:147241723..149254943 , contained within chr1:147685111..149990513 , contained within chr1:147735787..149229086 , contained within chr1:147802277..149995979 , contained within chr1:147810366..149713899 , contained within chr1:147822005..149876124 , contained within chr1:147826658..149211496 , contained within chr1:147826658..149674792 , contained within chr1:148559363..149715…	chr1:149160437..149211496	0	1q21.2	2171	614	0.282819	1.4042	7343	region is 16375 bp downstream of RNVU1-17 (-)	RNVU1-17 (-)	16375	0.883183	0.709272	1.09974	0.266876	1	2.75841	2.20842	3.44537	3.78663e-19	2.97413	2.38176	3.71384	6.70824e-22	1.64049	1.34937	1.9944	6.82252e-07
contained within chr1:147241723..149254943 , contained within chr1:147685111..149990513 , contained within chr1:147735787..149229086 , contained within chr1:147802277..149995979 , contained within chr1:147810366..149713899 , contained within chr1:147822005..149876124 , contained within chr1:147826658..149211496 , contained within chr1:147826658..149674792 , contained within chr1:148559363..149715…	chr1:149160437..149211496	0	1q21.2	2171	573	0.263934	1.42901	7175	region is 2369 bp downstream of RNVU1-17 (-)	RNVU1-17 (-)	2369	0.849909	0.676989	1.067	0.161141	1	2.74619	2.19841	3.43046	5.59691e-19	2.97916	2.38575	3.72017	5.83792e-22	1.64136	1.35008	1.99548	6.64206e-07
contained within chr1:147241723..149254943 , contained within chr1:147685111..149990513 , contained within chr1:147735787..149229086 , contained within chr1:147802277..149995979 , contained within chr1:147810366..149713899 , contained within chr1:147822005..149876124 , contained within chr1:147826658..149211496 , contained within chr1:147826658..149674792 , contained within chr1:148559363..149715…	chr1:149201126..149217993	0	1q21.2	2171	571	0.263012	1.44813	9161	RNVU1-17 (-)	RNVU1-17 (-)	0	0.853236	0.679653	1.07115	0.171406	1	2.74786	2.19981	3.43245	5.27781e-19	2.97828	2.38507	3.71903	5.96208e-22	1.64142	1.35013	1.99555	6.62941e-07
contained within chr1:147241723..149254943 , contained within chr1:147685111..149990513 , contained within chr1:147735787..149229086 , contained within chr1:147802277..149995979 , contained within chr1:147810366..149713899 , contained within chr1:147822005..149876124 , contained within chr1:147826658..149674792 , contained within chr1:148559363..149715685 , contained within chr1:149033410..149459…	chr1:149201126..149217993	0	1q21.2	2171	400	0.184247	1.45555	5042	region is 1828 bp downstream of RNU1-92P (-)	RNU1-92P (-)	1828	0.81296	0.620372	1.06533	0.133305	1	2.73283	2.18707	3.41477	9.14709e-19	2.97263	2.38037	3.71226	7.2362e-22	1.63987	1.34886	1.99367	6.96229e-07
contained within chr1:147241723..149254943 , contained within chr1:147685111..149990513 , contained within chr1:147735787..149229086 , contained within chr1:147802277..149995979 , contained within chr1:147810366..149713899 , contained within chr1:147822005..149876124 , contained within chr1:147826658..149674792 , contained within chr1:148559363..149715685 , contained within chr1:149033410..149459…	chr1:149217993..149238505	0	1q21.2	2171	399	0.183786	1.46009	7393	RNU1-92P (-)	RNU1-92P (-)	0	0.81411	0.621258	1.06683	0.135958	1	2.7333	2.18745	3.41536	9.0137e-19	2.97299	2.38065	3.71271	7.1725e-22	1.63979	1.34879	1.99357	6.98252e-07
contained within chr1:147241723..149254943 , contained within chr1:147685111..149990513 , contained within chr1:147802277..149995979 , contained within chr1:147810366..149713899 , contained within chr1:147822005..149876124 , contained within chr1:147826658..149674792 , contained within chr1:148559363..149715685 , contained within chr1:149033410..149459615 , contained within chr1:149035524..149249…	chr1:149229086..149243321	0	1q21.2	2171	398	0.183326	1.45954	5551	RNVU1-18 (-)	RNVU1-18 (-)	0	0.816012	0.622705	1.06933	0.14047	1	2.73322	2.18738	3.41528	9.05607e-19	2.97383	2.38134	3.71373	6.98061e-22	1.64003	1.34899	1.99387	6.92824e-07
chr1:149241038..149243321, contained within chr1:147241723..149254943 , contained within chr1:147685111..149990513 , contained within chr1:147802277..149995979 , contained within chr1:147810366..149713899 , contained within chr1:147822005..149876124 , contained within chr1:147826658..149674792 , contained within chr1:148559363..149715685 , contained within chr1:149033410..149459615 , contained wi…	chr1:149241038..149243321	0	1q21.2	2171	316	0.145555	1.45425	16551	RP11-403I13.4 (+), RP11-403I13.5 (+), region overlaps with 35.768231526795965% of RP11-403I13.4 (+) , region overlaps with 35.925321732825807% of RP11-403I13.4 (+)	RP11-403I13.4 (+)	0	0.854385	0.635344	1.14894	0.297734	1	2.73867	2.19154	3.4224	7.99415e-19	2.97447	2.38191	3.71444	6.78059e-22	1.63869	1.34791	1.99219	7.21049e-07
contained within chr1:147685111..149990513 , contained within chr1:147802277..149995979 , contained within chr1:147810366..149713899 , contained within chr1:147822005..149876124 , contained within chr1:147826658..149674792 , contained within chr1:148559363..149715685 , contained within chr1:149033410..149459615 , contained within chr1:149036265..149591754 , contained within chr1:149039120..149713…	chr1:149256691..149444104	0	1q21.2	2171	298	0.137264	1.45492	16889	RP11-403I13.4 (+), contained within RP11-403I13.4 (+) , region overlaps with 28.071525845224706% of RP11-403I13.4 (+) , region overlaps with 59.27526792586891% of RP11-403I13.4 (+) , region overlaps with 8.9762567351530578% of RP11-403I13.6 (+)	RP11-403I13.6 (+)	0	0.904534	0.672774	1.21613	0.506459	1	2.749	2.20012	3.43481	5.63806e-19	2.97561	2.38287	3.71578	6.50679e-22	1.63933	1.34843	1.99298	7.06833e-07
contained within chr1:147685111..149990513 , contained within chr1:147802277..149995979 , contained within chr1:147810366..149713899 , contained within chr1:147822005..149876124 , contained within chr1:147826658..149674792 , contained within chr1:148559363..149715685 , contained within chr1:149033410..149459615 , contained within chr1:149036265..149591754 , contained within chr1:149039120..149713…	chr1:149256691..149444104	0	1q21.2	2171	117	0.0538922	1.51279	8178	region overlaps with 12.594766446563952% of RP11-403I13.6 (+) , region overlaps with 34.372707263389579% of RP11-403I13.4 (+)	RP11-403I13.6 (+)	0	1.13157	0.727718	1.75955	0.583134	1	2.77761	2.22101	3.4737	3.43644e-19	2.97191	2.37983	3.7113	7.33882e-22	1.64004	1.34904	1.99381	6.89648e-07
contained within chr1:147685111..149990513 , contained within chr1:147802277..149995979 , contained within chr1:147810366..149713899 , contained within chr1:147822005..149876124 , contained within chr1:147826658..149674792 , contained within chr1:148559363..149715685 , contained within chr1:149033410..149459615 , contained within chr1:149036265..149591754 , contained within chr1:149039120..149713…	chr1:149256691..149444104	0	1q21.2	2171	118	0.0543528	1.53659	33007	LINC00869 (+), RNU1-143P (-), RP11-403I13.10 (+), RP11-403I13.8 (+), region overlaps with 3.9294695064683252% of RP11-403I13.9 (-)	RP11-403I13.9 (-)	0	1.1437	0.727151	1.79888	0.561178	1	2.78196	2.22339	3.48087	3.63254e-19	2.97344	2.38111	3.7131	6.95012e-22	1.6418	1.35042	1.99606	6.57076e-07
chr1:149328936..149332764, contained within chr1:147685111..149990513 , contained within chr1:147802277..149995979 , contained within chr1:147810366..149713899 , contained within chr1:147822005..149876124 , contained within chr1:147826658..149674792 , contained within chr1:148559363..149715685 , contained within chr1:149033410..149459615 , contained within chr1:149036265..149591754 , contained wi…	chr1:149328936..149332764	0	1q21.2	2171	118	0.0543528	1.53659	43036	CR812485.1 (+), RP5-998N21.3 (-), region overlaps with 13.644390742634075% of RP11-403I13.9 (-)	RP5-998N21.3 (-)	0	1.1437	0.727151	1.79888	0.561178	1	2.78196	2.22339	3.48087	3.63254e-19	2.97344	2.38111	3.7131	6.95012e-22	1.6418	1.35042	1.99606	6.57076e-07
chr1:149509700..149516386, chr1:149509739..149517383, chr1:149512703..149514887, chr1:149512859..149515043, chr1:149513410..149514731, chr1:149513951..149515043, contained within chr1:147685111..149990513 , contained within chr1:147802277..149995979 , contained within chr1:147810366..149713899 , contained within chr1:147822005..149876124 , contained within chr1:147826658..149674792 , contained wi…	chr1:149517989..149592794	0	1q21.2	2171	116	0.0534316	1.54145	169779	FAM72C (-), FCGR1C (+), HIST2H2BB (-), HIST2H3PS2 (-), RNVU1-19 (-), RP5-998N21.10 (-), RP5-998N21.4 (-), RP5-998N21.7 (+), RP5-998N21.8 (-)	RNVU1-19 (-)	0	1.17727	0.748296	1.85215	0.480275	1	2.78722	2.22732	3.48787	3.2673e-19	2.97357	2.38123	3.71325	6.90864e-22	1.64155	1.35025	1.9957	6.59918e-07
chr1:149562292..149592794, chr1:149568417..149592794, chr1:149571430..149592794, chr1:149575861..149592794, chr1:149646804..149660689, contained within chr1:147685111..149990513 , contained within chr1:147802277..149995979 , contained within chr1:147810366..149713899 , contained within chr1:147822005..149876124 , contained within chr1:148559363..149715685 , contained within chr1:149039120..149713…	chr1:149688854..149836280	0	1q21.2 - 1q21.3	2171	109	0.0502073	1.57436	180208	AL358813.1 (+), FAM231D (+), PPIAL4C (+), RNU1-68P (-), RNVU1-20 (+), RP11-277L2.3 (-), RP11-277L2.4 (+), RP11-277L2.5 (-), RP11-277L2.6 (+), RP11-353N4.1 (-), RP11-353N4.2 (+), RP11-353N4.3 (+), RP11-353N4.4 (+), RP11-353N4.5 (-), RP11-353N4.6 (+), RP11-353N4.7 (+), RP11-353N4.8 (+), region overlaps with 28.393301074314124% of RP11-353N4.5 (-)	RP11-353N4.5 (-)	0	1.09889	0.682904	1.76827	0.69762	1	2.77414	2.21758	3.47038	4.22012e-19	2.9738	2.38141	3.71356	6.87594e-22	1.64006	1.34904	1.99386	6.90384e-07
chr1:149705748..149740643, chr1:149713442..149719709, chr1:149714450..149718286, chr1:149714454..149718291, chr1:149751321..149753437, contained within chr1:147685111..149990513 , contained within chr1:147802277..149995979 , contained within chr1:147822005..149876124 , contained within chr1:149039120..149773350 , contained within chr1:149039120..149815536 , contained within chr1:149581035..149815…	chr1:149751321..149753437	0	1q21.3	2171	109	0.0502073	1.57436	71744	AL358813.2 (-), FCGR1A (+), RP11-196G18.1 (-), RP11-196G18.3 (-), region overlaps with 24.443855932203391% of RP11-196G18.21 (-) , region overlaps with 24.705898751115075% of HIST2H2BF (-) , region overlaps with 26.675401427297057% of RP11-353N4.5 (-) , region overlaps with 9.6858273862622664% of HIST2H2BF (-)	HIST2H2BF (-)	0	1.09889	0.682904	1.76827	0.69762	1	2.77414	2.21758	3.47038	4.22012e-19	2.9738	2.38141	3.71356	6.87594e-22	1.64006	1.34904	1.99386	6.90384e-07
contained within chr1:1324529..2024338 , contained within chr1:1462766..1693726 , contained within chr1:1493268..1647498 , contained within chr1:1567881..1683706 , contained within chr1:1585374..1667157 , contained within chr1:712582..1707776	chr1:712582..1707776	0	1p36.33	2171	119	0.0548135	1.57252	5027	intron of SLC35E2B (-)	SLC35E2B (-)	0	0.847225	0.534131	1.34385	0.481199	1	2.75626	2.2066	3.44285	4.09793e-19	2.97883	2.38543	3.71984	5.94656e-22	1.63195	1.34186	1.98475	9.35479e-07
contained within chr1:1324529..2024338 , contained within chr1:1462766..1693726 , contained within chr1:1493268..1647498 , contained within chr1:1567881..1683706 , contained within chr1:1585374..1667157 , contained within chr1:712582..1707776 , region overlaps with 67.041139240506325% of chr1:1620187..1684475 , region overlaps with 75.490506329113927% of chr1:1619653..1730263	chr1:712582..1707776	0	1p36.33	2171	161	0.0741594	1.54139	6320	region overlaps with 94.636075949367097% of SLC35E2B (-) , region overlaps with 95.664556962025316% of SLC35E2B (-) , region overlaps with 95.965189873417728% of SLC35E2B (-)	SLC35E2B (-)	0	0.942513	0.648989	1.36879	0.755805	1	2.75874	2.20856	3.44596	3.82492e-19	2.97845	2.38482	3.71985	6.34957e-22	1.63537	1.34427	1.98951	8.73499e-07
contained within chr1:1324529..2024338 , contained within chr1:1462766..1693726 , contained within chr1:1493268..1647498 , contained within chr1:1567881..1683706 , contained within chr1:1585374..1667157 , contained within chr1:1619653..1730263 , contained within chr1:1620187..1684475 , contained within chr1:712582..1707776 , region overlaps with 10.100925848694636% of chr1:1635201..1650813 , regi…	chr1:712582..1707776	0	1p36.33	2171	171	0.0787655	1.52855	11989	CDK11A (-), MMP23A (+), region overlaps with 17.449328551171909% of CDK11A (-) , region overlaps with 18.658770539661358% of RP1-283E3.8 (-) , region overlaps with 18.708816415047128% of CDK11A (-) , region overlaps with 3.0444574193010259% of CDK11A (-) , region overlaps with 5.1964300608891483% of CDK11A (-) , region overlaps with 6.0889148386020517% of CDK11A (-) , region overlaps with 7.70706…	CDK11A (-)	0	0.911208	0.62748	1.32323	0.625179	1	2.7565	2.2067	3.44328	4.12857e-19	2.97959	2.38589	3.72104	5.98338e-22	1.63277	1.34212	1.98636	9.48024e-07
contained within chr1:1324529..2024338 , contained within chr1:1462766..1693726 , contained within chr1:1493268..1647498 , contained within chr1:1567881..1683706 , contained within chr1:1585374..1667157 , contained within chr1:1619653..1730263 , contained within chr1:1620187..1684475 , contained within chr1:1627918..1672603 , contained within chr1:1629618..1684180 , contained within chr1:1630997.…	chr1:712582..1707776	0	1p36.33	2171	169	0.0778443	1.5211	9851	contained within CDK11A (-) , contained within RP1-283E3.8 (-) , region overlaps with 0.54816769871079085% of CDK11A (-) , region overlaps with 26.301898284438131% of CDK11A (-) , region overlaps with 33.103238249923869% of CDK11A (-) , region overlaps with 39.650796873413867% of CDK11A (-) , region overlaps with 93.229113795553758% of CDK11A (-)	CDK11A (-)	0	0.916339	0.631144	1.33041	0.646035	1	2.7572	2.20729	3.44411	4.02543e-19	2.97935	2.38568	3.72075	6.03902e-22	1.63374	1.34306	1.98733	9.07717e-07
contained within chr1:1324529..2024338 , contained within chr1:1462766..1693726 , contained within chr1:1567881..1683706 , contained within chr1:1585374..1667157 , contained within chr1:1619653..1730263 , contained within chr1:1620187..1684475 , contained within chr1:1627918..1672603 , contained within chr1:1629618..1684180 , contained within chr1:1630997..1682185 , contained within chr1:1635000.…	chr1:712582..1707776	0	1p36.33	2171	154	0.0709351	1.51374	12049	CDK11A (-), contained within RP1-283E3.8 (-) , region overlaps with 20.059755996348244% of CDK11A (-) , region overlaps with 21.918831438293633% of CDK11A (-) , region overlaps with 29.819902066561539% of CDK11A (-) , region overlaps with 29.828201510498797% of CDK11A (-) , region overlaps with 39.787534235206238% of CDK11A (-) , region overlaps with 42.210971864885053% of CDK11A (-) , region ove…	SLC35E2 (-)	0	0.92864	0.632023	1.36446	0.706098	1	2.7593	2.20907	3.44657	3.72606e-19	2.97765	2.38441	3.71849	6.23958e-22	1.63497	1.34411	1.98877	8.69798e-07
region is 13679 bp from chr1:17675515..17677114	chr1:17675515..17677114	13679	1p36.13	2171	232	0.106863	1.11234	5367	contained within AC004824.2 (-) , contained within PADI4 (+) , region overlaps with 89.863983603502888% of PADI4 (+)	AC004824.2 (-)	0	0.913289	0.65893	1.26583	0.586024	1	2.7549	2.20523	3.44158	4.45917e-19	2.97877	2.38525	3.71998	6.10168e-22	1.63623	1.34569	1.98951	7.94352e-07
region is 8141 bp from chr1:17675515..17677114	chr1:17675515..17677114	8141	1p36.13	2171	298	0.137264	1.08545	5539	contained within AC004824.2 (-) , contained within PADI4 (+)	AC004824.2 (-)	0	0.920508	0.689559	1.22881	0.574115	1	2.75537	2.20573	3.44197	4.31525e-19	2.98221	2.38778	3.72461	5.74646e-22	1.6352	1.34474	1.9884	8.28362e-07
region is 1269 bp from chr1:17675893..17677762	chr1:17675893..17677762	1269	1p36.13	2171	373	0.17181	1.10887	9588	contained within PADI4 (+) , region overlaps with 40.811430955360869% of PADI4 (+) , region overlaps with 65.863579474342927% of PADI4 (+)	PADI4 (+)	0	1.11712	0.863531	1.44517	0.399186	1	2.77585	2.22142	3.46865	2.68002e-19	2.97208	2.38009	3.7113	7.1391e-22	1.64354	1.35178	1.99826	6.25897e-07
region is 10856 bp from chr1:17675893..17677762	chr1:17675893..17677762	10856	1p36.13	2171	253	0.116536	1.06049	5815	region overlaps with 32.381771281169392% of PADI4 (+)	PADI4 (+)	0	1.18777	0.885886	1.59252	0.250088	1	2.77207	2.21892	3.4631	2.73935e-19	2.96922	2.37775	3.70781	7.82492e-22	1.63975	1.34875	1.99353	6.99413e-07
region is 16670 bp from chr1:17675893..17677762	chr1:17675893..17677762	16670	1p36.13	2171	186	0.0856748	1.08285	5076	region overlaps with 16.095350669818757% of PADI6 (+)	PADI6 (+)	0	1.32694	0.953732	1.84619	0.0931821	1	2.78264	2.22733	3.4764	2.03826e-19	2.97699	2.38429	3.71702	5.9143e-22	1.63485	1.34469	1.98762	8.18298e-07
region is 354532 bp from chr1:176593846..176599566	chr1:176593846..176599566	354532	1q25.2	2171	223	0.102718	1.60473	6152	intron of ASTN1 (-)	ASTN1 (-)	0	1.59342	1.1672	2.17527	0.00335152	1	2.88098	2.30063	3.60774	2.98167e-20	3.00019	2.40229	3.74691	3.36088e-22	1.67225	1.37461	2.03434	2.72364e-07
region is 360683 bp from chr1:176593846..176599566	chr1:176593846..176599566	360683	1q25.2	2171	285	0.131276	1.60554	6208	intron of ASTN1 (-)	ASTN1 (-)	0	1.34776	1.00631	1.80507	0.0452666	1	2.84558	2.27277	3.56277	7.57449e-20	2.98967	2.39408	3.73344	4.38065e-22	1.6569	1.36247	2.01497	4.2276e-07
region is 361146 bp from chr1:177334390..177337702	chr1:177334390..177337702	361146	1q25.2	2171	258	0.118839	1.60317	6789	intron of ASTN1 (-)	ASTN1 (-)	0	1.38258	1.01823	1.87731	0.0379179	1	2.85747	2.28108	3.5795	6.57539e-20	2.98953	2.39409	3.73307	4.30355e-22	1.66159	1.36608	2.02103	3.73209e-07
region is 353895 bp from chr1:177334390..177337702	chr1:177334390..177337702	353895	1q25.2	2171	246	0.113312	1.60224	7252	intron of ASTN1 (-)	ASTN1 (-)	0	1.40697	1.03018	1.92158	0.0317949	1	2.86013	2.28327	3.58274	6.039e-20	2.99073	2.39507	3.73452	4.13833e-22	1.66323	1.36736	2.02312	3.56708e-07
region is 347078 bp from chr1:177334390..177337702	chr1:177334390..177337702	347078	1q25.2	2171	242	0.111469	1.60137	6818	contained within ASTN1 (-)	ASTN1 (-)	0	1.41739	1.03796	1.93551	0.0282062	1	2.86056	2.28377	3.58301	5.80504e-20	2.99127	2.39549	3.73522	4.08579e-22	1.66306	1.36724	2.02287	3.57666e-07
region is 340705 bp from chr1:177334390..177337702	chr1:177334390..177337702	340705	1q25.2	2171	236	0.108706	1.60011	6374	contained within ASTN1 (-)	ASTN1 (-)	0	1.44672	1.05986	1.97479	0.0200077	1	2.86045	2.28433	3.58187	5.23606e-20	2.99306	2.3969	3.7375	3.89587e-22	1.66412	1.36812	2.02416	3.45821e-07
region is 21745 bp from chr1:17675893..17677762	chr1:17675893..17677762	21745	1p36.13	2171	129	0.0594196	1.1003	9856	contained within PADI6 (+)	PADI6 (+)	0	1.02621	0.661095	1.59298	0.908188	1	2.76201	2.21079	3.45067	3.71212e-19	2.97519	2.38247	3.71537	6.66589e-22	1.63935	1.34841	1.99308	7.09393e-07
region is 41625 bp from chr1:193999028..194000239	chr1:193999028..194000239	41625	1q31.3	2171	125	0.0575772	1.60156	32612	region is 44128 bp upstream of RP11-563D10.1 (+)	RP11-563D10.1 (+)	44128	1.49497	1.02268	2.18536	0.0379138	1	2.80728	2.24587	3.50904	1.22038e-19	2.9768	2.38387	3.7172	6.23419e-22	1.66126	1.3657	2.02077	3.80981e-07
region is 85969 bp from chr1:200255610..200259094	chr1:200255610..200259094	85969	1q32.1	2171	130	0.0598802	1.62004	22004	region is 1580 bp upstream of LINC00862 (-)	LINC00862 (-)	1580	0.937732	0.597545	1.47159	0.779764	1	2.75539	2.20515	3.44294	4.7586e-19	2.97109	2.37894	3.71063	7.83235e-22	1.63836	1.34753	1.99196	7.3605e-07
region is 14565 bp from chr1:203769891..203800426	chr1:203769891..203800426	14565	1q32.1	2171	131	0.0603409	1.1883	24523	SNRPE (+), ZC3H11A (+), region overlaps with 26.74631978142968% of ZC3H11A (+) , region overlaps with 26.7870978265302% of ZC3H11A (+) , region overlaps with 33.327896260653269% of ZC3H11A (+) , region overlaps with 33.670431839497617% of ZC3H11A (+) , region overlaps with 33.694898666557926% of ZC3H11A (+) , region overlaps with 35.766423357664237% of SNRPE (+) , region overlaps with 7.446071035…	SNRPE (+)	0	0.99268	0.667262	1.4768	0.971081	1	2.7608	2.21008	3.44875	3.68382e-19	2.97445	2.38196	3.71432	6.71106e-22	1.63981	1.34881	1.99358	6.97129e-07
region is 37318 bp from chr1:203887098..203890289	chr1:203887098..203890289	37318	1q32.1	2171	150	0.0690926	1.18738	10268	KRT8P29 (-), region overlaps with 1.6264121542656798% of SNRPE (+)	KRT8P29 (-)	0	1.16001	0.816525	1.64798	0.407374	1	2.75151	2.20243	3.43748	4.99065e-19	2.97479	2.38217	3.71483	6.7114e-22	1.6375	1.3469	1.99079	7.50586e-07
region is 26526 bp from chr1:203887098..203890289	chr1:203887098..203890289	26526	1q32.1	2171	121	0.0557347	1.18542	10793	region is 6464 bp upstream of KRT8P29 (-)	KRT8P29 (-)	6464	1.23152	0.838965	1.80774	0.287605	1	2.75229	2.2032	3.43822	4.76486e-19	2.97689	2.38384	3.71749	6.33729e-22	1.63652	1.34609	1.98962	7.74849e-07
contained within chr1:21693577..22166616 , contained within chr1:21736184..21942414 , region overlaps with 66.861758164579186% of chr1:21849933..22050482	chr1:21849933..22050482	0	1p36.12	2171	296	0.136343	1.61631	8543	intron of ALPL (+)	ALPL (+)	0	1.08166	0.802886	1.45722	0.605706	1	2.77712	2.22076	3.47287	3.40592e-19	2.98158	2.38737	3.72369	5.76123e-22	1.64342	1.35154	1.99835	6.37366e-07
contained within chr1:21693577..22166616 , contained within chr1:21736184..21942414 , contained within chr1:21849933..22050482	chr1:21849933..22050482	0	1p36.12	2171	300	0.138185	1.61673	7274	intron of ALPL (+)	ALPL (+)	0	1.05646	0.784341	1.423	0.717755	1	2.7717	2.21661	3.46581	3.86135e-19	2.97945	2.38561	3.72111	6.18062e-22	1.64207	1.35048	1.99662	6.61552e-07
contained within chr1:21693577..22166616 , contained within chr1:21736184..21942414 , contained within chr1:21849933..22050482	chr1:21849933..22050482	0	1p36.12	2171	316	0.145555	1.61641	8642	intron of ALPL (+)	ALPL (+)	0	1.04341	0.778503	1.39845	0.776131	1	2.76908	2.21464	3.46233	4.07636e-19	2.97888	2.38501	3.72063	6.44839e-22	1.6417	1.35015	1.99621	6.71095e-07
chr1:21882820..21889635, contained within chr1:21693577..22166616 , contained within chr1:21736184..21942414 , contained within chr1:21849933..22050482 , region overlaps with 4.118709095012413% of chr1:21889340..21890386	chr1:21889340..21890386	0	1p36.12	2171	166	0.0764625	1.62656	8862	contained within ALPL (+)	ALPL (+)	0	1.17331	0.812912	1.69349	0.393284	1	2.77382	2.22016	3.46555	2.67799e-19	2.9849	2.39005	3.72779	5.21126e-22	1.64055	1.34946	1.99442	6.78542e-07
contained within chr1:21693577..22166616 , contained within chr1:21736184..21942414 , contained within chr1:21849933..22050482 , region overlaps with 3.4827392789760845% of chr1:21889340..21890386	chr1:21889340..21890386	0	1p36.12	2171	133	0.0612621	1.62185	19611	ALPL (+), region overlaps with 5.1093773902401711% of ALPL (+) , region overlaps with 75.483147213298665% of ALPL (+) , region overlaps with 77.507521289072457% of ALPL (+) , region overlaps with 77.522818826168987% of ALPL (+)	ALPL (+)	0	1.06399	0.704249	1.6075	0.768283	1	2.76329	2.21206	3.45188	3.43573e-19	2.97695	2.38381	3.71767	6.41358e-22	1.63932	1.34843	1.99295	7.06617e-07
region is 9003 bp from chr1:236549103..236551346	chr1:236549103..236551346	9003	1q43	2171	110	0.0506679	1.25771	5014	intron of EDARADD (+)	EDARADD (+)	0	0.822254	0.498541	1.35616	0.443314	1	2.74879	2.20016	3.43423	5.48406e-19	2.97355	2.38121	3.71325	6.92601e-22	1.64131	1.35006	1.99539	6.64286e-07
region is 8521 bp from chr1:236584351..236585587	chr1:236584351..236585587	8521	1q43	2171	170	0.0783049	1.25181	5482	contained within EDARADD (+)	EDARADD (+)	0	0.903107	0.606529	1.3447	0.615822	1	2.74913	2.19968	3.43582	6.13395e-19	2.974	2.38154	3.71385	6.86905e-22	1.6398	1.34882	1.99356	6.96723e-07
region is 2902 bp from chr1:236584351..236585587	chr1:236584351..236585587	2902	1q43	2171	169	0.0778443	1.25286	5620	contained within EDARADD (+)	EDARADD (+)	0	0.905999	0.608491	1.34897	0.626915	1	2.74962	2.2001	3.43639	6.02588e-19	2.97418	2.38168	3.71408	6.83567e-22	1.63975	1.34878	1.9935	6.97728e-07
region is 1143 bp from chr1:236584351..236586513	chr1:236584351..236586513	1143	1q43	2171	121	0.0557347	1.21698	5462	contained within EDARADD (+)	EDARADD (+)	0	0.961666	0.613398	1.50767	0.864709	1	2.75836	2.2079	3.44605	4.10199e-19	2.974	2.38156	3.71381	6.84529e-22	1.63939	1.34846	1.99308	7.06877e-07
region is 85038 bp from chr1:242384554..242386417	chr1:242384554..242386417	85038	1q44	2171	154	0.0709351	1.57841	9821	intron of PLD5 (-)	PLD5 (-)	0	1.29021	0.936926	1.77671	0.118548	1	2.73536	2.18923	3.41773	8.31493e-19	2.97271	2.38067	3.71197	6.92275e-22	1.6484	1.35566	2.00436	5.43289e-07
region is 102642 bp from chr1:242384554..242386417	chr1:242384554..242386417	102642	1q44	2171	410	0.188853	1.56236	7177	intron of PLD5 (-)	PLD5 (-)	0	1.4031	1.11531	1.76516	0.00383038	1	2.77953	2.22551	3.47145	1.99245e-19	2.99572	2.3992	3.74054	3.49826e-22	1.66475	1.36877	2.02474	3.34572e-07
region is 113521 bp from chr1:242384554..242386417	chr1:242384554..242386417	113521	1q44	2171	444	0.204514	1.56558	18983	RP11-513D4.3 (+), contained within PLD5 (-)	RP11-513D4.3 (+)	0	1.42975	1.14339	1.78782	0.00171787	1	2.79922	2.24124	3.49612	1.13569e-19	2.98992	2.39479	3.73295	3.97288e-22	1.67153	1.37421	2.03317	2.73134e-07
region is 132503 bp from chr1:242384554..242386417	chr1:242384554..242386417	132503	1q44	2171	370	0.170428	1.5654	27861	RP11-513D4.1 (-), RP11-513D4.2 (+), intron of PLD5 (-)	RP11-513D4.1 (-)	0	1.3604	1.06346	1.74025	0.0142952	1	2.80377	2.24436	3.5026	1.08499e-19	3.00636	2.40748	3.75423	2.6926e-22	1.66083	1.36563	2.01984	3.75666e-07
region is 160363 bp from chr1:242384554..242386417	chr1:242384554..242386417	160363	1q44	2171	290	0.133579	1.55877	10668	intron of PLD5 (-)	PLD5 (-)	0	1.43689	1.09269	1.88951	0.00947289	1	2.83859	2.27017	3.54934	5.62871e-20	2.99292	2.39698	3.73702	3.7832e-22	1.66007	1.36511	2.01878	3.81025e-07
region overlaps with 42.071481836582507% of chr1:244987349..245030386 , region overlaps with 6.7566847768190055% of chr1:245000609..245019173 , region overlaps with 6.7566847768190055% of chr1:245000609..245022698	chr1:245000609..245022698	0	1q44	2171	117	0.0538922	1.56977	37548	region overlaps with 0.25833599659103013% of COX20 (+) , region overlaps with 11.145733461169703% of COX20 (+) , region overlaps with 11.153723234260147% of COX20 (+) , region overlaps with 11.260253542132737% of COX20 (+) , region overlaps with 12.043251304996272% of COX20 (+)	COX20 (+)	0	1.44834	0.965205	2.17331	0.0736206	1	2.79301	2.23535	3.48978	1.58141e-19	2.97704	2.38437	3.71701	5.86117e-22	1.65344	1.35978	2.01053	4.64281e-07
contained within chr1:244987349..245030386 , contained within chr1:245000609..245019173 , contained within chr1:245000609..245022698 , region overlaps with 58.753105940817704% of chr1:245006797..245013869	chr1:245006797..245013869	0	1q44	2171	117	0.0538922	1.56977	8854	HNRNPU-AS1 (-), region overlaps with 38.524960469844139% of COX20 (+) , region overlaps with 38.841201716738198% of COX20 (+) , region overlaps with 38.908967698215498% of HNRNPU-AS1 (-) , region overlaps with 39.86898576914389% of HNRNPU-AS1 (-) , region overlaps with 45.61779986446804% of COX20 (+) , region overlaps with 58.911226564264737% of COX20 (+)	HNRNPU-AS1 (-)	0	1.44834	0.965205	2.17331	0.0736206	1	2.79301	2.23535	3.48978	1.58141e-19	2.97704	2.38437	3.71701	5.86117e-22	1.65344	1.35978	2.01053	4.64281e-07
contained within chr1:244987349..245030386 , contained within chr1:245000609..245022698 , region overlaps with 19.168543927913166% of chr1:245006797..245013869 , region overlaps with 73.479418390333805% of chr1:245000609..245019173	chr1:245006797..245013869	0	1q44	2171	120	0.0552741	1.57224	9766	HNRNPU (-), region overlaps with 22.312103215236533% of HNRNPU (-) , region overlaps with 3.1640385009215648% of HNRNPU (-) , region overlaps with 3.5941019864837194% of HNRNPU (-) , region overlaps with 44.3272578332992% of HNRNPU (-) , region overlaps with 51.955764898627891% of HNRNPU (-) , region overlaps with 59.481875895965594% of HNRNPU-AS1 (-) , region overlaps with 69.660045054269915% of…	HNRNPU (-)	0	1.41176	0.94074	2.11863	0.0959054	1	2.79278	2.23504	3.4897	1.62744e-19	2.97725	2.38458	3.71723	5.7911e-22	1.65246	1.35897	2.00934	4.79027e-07
contained within chr1:244987349..245030386 , region overlaps with 15.399802566633761% of chr1:245000609..245022698 , region overlaps with 84.616650213886146% of chr1:245022698..245030386	chr1:245022698..245030386	0	1q44	2171	120	0.0552741	1.57224	6078	HNRNPU (-), contained within HNRNPU (-) , region overlaps with 14.610069101678183% of HNRNPU (-) , region overlaps with 43.303718328397501% of HNRNPU (-) , region overlaps with 76.258637709772941% of HNRNPU (-) , region overlaps with 85.488647581441271% of HNRNPU (-) , region overlaps with 98.91411648568608% of HNRNPU (-)	HNRNPU (-)	0	1.41176	0.94074	2.11863	0.0959054	1	2.79278	2.23504	3.4897	1.62744e-19	2.97725	2.38458	3.71723	5.7911e-22	1.65246	1.35897	2.00934	4.79027e-07
region overlaps with 34.037150875317387% of chr1:244987349..245030386 , region overlaps with 34.037150875317387% of chr1:245022698..245030386	chr1:245022698..245030386	0	1q44	2171	120	0.0552741	1.57224	7483	RP11-11N7.4 (+), region overlaps with 0.080181745289322467% of HNRNPU (-)	RP11-11N7.4 (+)	0	1.41176	0.94074	2.11863	0.0959054	1	2.79278	2.23504	3.4897	1.62744e-19	2.97725	2.38458	3.71723	5.7911e-22	1.65246	1.35897	2.00934	4.79027e-07
contained within chr1:245576247..245936506	chr1:245576247..245936506	0	1q44	2171	122	0.0561953	1.5567	5291	intron of SMYD3 (-)	SMYD3 (-)	0	1.68548	1.17297	2.42193	0.00476369	1	2.82776	2.2623	3.53456	6.72217e-20	2.97862	2.38594	3.71851	5.30225e-22	1.64699	1.35473	2.0023	5.5514e-07
contained within chr1:245576247..245936506	chr1:245576247..245936506	0	1q44	2171	123	0.0566559	1.5568	5854	contained within SMYD3 (-) , intron of SMYD3 (-), region overlaps with 12.196788520669626% of SMYD3 (-)	SMYD3 (-)	0	1.67809	1.16777	2.41142	0.00513463	1	2.8281	2.26248	3.53513	6.75894e-20	2.97972	2.38679	3.71996	5.17491e-22	1.64662	1.35443	2.00185	5.61743e-07
region overlaps with 73.582934262080983% of chr1:245576247..245936506	chr1:245576247..245936506	0	1q44	2171	116	0.0534316	1.55356	11485	intron of SMYD3 (-)	SMYD3 (-)	0	1.68803	1.16225	2.45166	0.00596607	1	2.81907	2.25566	3.5232	8.18315e-20	2.98412	2.39016	3.72569	4.68135e-22	1.64966	1.35688	2.00561	5.12564e-07
contained within chr1:25542857..25690180 , contained within chr1:25573018..25672138 , contained within chr1:25584055..25738894 , contained within chr1:25585016..25665432 , contained within chr1:25585225..25665195 , contained within chr1:25585345..25664858 , contained within chr1:25585436..25664813 , contained within chr1:25585468..25663692 , contained within chr1:25585468..25664660 , contained wi…	chr1:25637805..25686904	0	1p36.11	2171	109	0.0502073	1.59929	7564	contained within RHD (+) , intron of C1orf63 (-), intron of RHD (+), region overlaps with 35.259122157588578% of RHD (+) , region overlaps with 93.138551031200421% of C1orf63 (-) , region overlaps with 94.632469592808036% of C1orf63 (-) , region overlaps with 98.54574299312533% of C1orf63 (-)	C1orf63 (-)	0	0.841175	0.517301	1.36782	0.485638	1	2.75201	2.2028	3.43815	4.94518e-19	2.97774	2.38448	3.71861	6.23089e-22	1.63435	1.3441	1.98729	8.46121e-07
region is 180520 bp from chr1:26890289..26891857	chr1:26890289..26891857	180520	1p36.11	2171	133	0.0612621	1.57068	5226	region is 3600 bp upstream of ZNF683 (-)	ZNF683 (-)	3600	1.57943	1.1209	2.22554	0.00899349	1	2.77887	2.22474	3.47101	2.11453e-19	2.97045	2.37875	3.70931	7.52741e-22	1.66595	1.36964	2.02635	3.25553e-07
region is 175482 bp from chr1:26890289..26891857	chr1:26890289..26891857	175482	1p36.11	2171	136	0.0626439	1.57341	5039	region is 8825 bp upstream of ZNF683 (-)	ZNF683 (-)	8825	1.54243	1.09441	2.17386	0.0133113	1	2.77843	2.22441	3.47044	2.13544e-19	2.96743	2.37633	3.70556	8.21761e-22	1.66758	1.37082	2.02857	3.14187e-07
region is 167129 bp from chr1:26890289..26891857	chr1:26890289..26891857	167129	1p36.11	2171	139	0.0640258	1.57463	8354	region is 13863 bp upstream of ZNF683 (-)	ZNF683 (-)	13863	1.55649	1.1092	2.18414	0.0104793	1	2.77996	2.22568	3.47227	2.02738e-19	2.97051	2.37887	3.7093	7.42819e-22	1.66661	1.37012	2.02725	3.20794e-07
region is 154735 bp from chr1:26890289..26891857	chr1:26890289..26891857	154735	1p36.11	2171	134	0.0617227	1.57541	12395	region is 1715 bp upstream of LIN28A (+)	LIN28A (+)	1715	1.57217	1.12043	2.20606	0.00884642	1	2.77783	2.22408	3.46944	2.11817e-19	2.9676	2.37659	3.70559	8.00513e-22	1.66667	1.37019	2.0273	3.19732e-07
region is 49818 bp from chr1:33784627..33820134	chr1:33784627..33820134	49818	1p35.1	2171	110	0.0506679	1.58146	18253	RP11-415J8.7 (+), region overlaps with 68.974963019777562% of ZNF362 (+) , region overlaps with 69.226976387443159% of ZNF362 (+) , region overlaps with 69.380375828630918% of ZNF362 (+)	RP11-415J8.7 (+)	0	1.39182	0.928153	2.0871	0.109749	1	2.77551	2.22196	3.46696	2.36651e-19	2.99417	2.39739	3.73949	4.04665e-22	1.64217	1.35076	1.99645	6.46865e-07
region is 44354 bp from chr1:33784627..33820134	chr1:33784627..33820134	44354	1p35.1	2171	109	0.0502073	1.58199	5465	contained within ZNF362 (+) , intron of ZNF362 (+), region overlaps with 74.98627630375114% of ZNF362 (+)	ZNF362 (+)	0	1.41373	0.942704	2.1201	0.0940093	1	2.77695	2.22312	3.46876	2.27064e-19	2.99602	2.39885	3.74185	3.85432e-22	1.64135	1.3501	1.99544	6.6284e-07
region is 56220 bp from chr1:47565590..47574182	chr1:47565590..47574182	56220	1p33	2171	158	0.0727775	1.59244	5771	contained within CYP4X1 (+) , region overlaps with 31.138450875064983% of CYP4X1 (+)	CYP4X1 (+)	0	1.08556	0.733506	1.60658	0.681469	1	2.77257	2.21747	3.46663	3.66313e-19	2.97333	2.38113	3.71283	6.85152e-22	1.6395	1.34859	1.99316	7.02031e-07
region is 47325 bp from chr1:47565590..47574182	chr1:47565590..47574182	47325	1p33	2171	159	0.0732381	1.59285	8896	region overlaps with 79.294064748201436% of CYP4X1 (+) , region overlaps with 79.305305755395679% of CYP4X1 (+)	CYP4X1 (+)	0	1.08318	0.731885	1.60311	0.689533	1	2.77233	2.21725	3.46638	3.708e-19	2.97346	2.38123	3.71299	6.82847e-22	1.63955	1.34863	1.99322	7.00787e-07
region is 238 bp from chr1:47565590..47574182	chr1:47565590..47574182	238	1p33	2171	158	0.0727775	1.61202	47088	RP11-184J23.2 (-), region overlaps with 6.4305130818892291% of CYP4A22-AS1 (-) , region overlaps with 68.36773700305811% of CYP4Z1 (+)	CYP4A22-AS1 (-)	0	1.11909	0.755836	1.65691	0.574166	1	2.77857	2.22178	3.47489	3.33995e-19	2.97346	2.38126	3.71293	6.78668e-22	1.6398	1.34883	1.99353	6.95453e-07
region is 81475 bp from chr1:61959505..61963369	chr1:61959505..61963369	81475	1p31.3	2171	159	0.0732381	1.31803	5799	contained within NFIA (+) , region overlaps with 2.914295568201414% of NFIA (+) , region overlaps with 98.068632522848759% of NFIA (+)	NFIA (+)	0	1.00915	0.703475	1.44764	0.960553	1	2.7605	2.21002	3.4481	3.6092e-19	2.97414	2.38162	3.71408	6.88201e-22	1.63991	1.34885	1.99377	6.97829e-07
region is 60100 bp from chr1:61959505..61963369	chr1:61959505..61963369	60100	1p31.3	2171	675	0.310917	1.30724	6545	intron of NFIA (+)	NFIA (+)	0	0.955161	0.774447	1.17804	0.668126	1	2.75743	2.20737	3.44457	4.07115e-19	2.97504	2.38236	3.71517	6.68363e-22	1.64411	1.35187	1.99954	6.3837e-07
region is 52739 bp from chr1:61959505..61963369	chr1:61959505..61963369	52739	1p31.3	2171	781	0.359742	1.30165	7362	contained within NFIA (+) , intron of NFIA (+)	NFIA (+)	0	0.993541	0.813033	1.21413	0.949494	1	2.76021	2.20973	3.44781	3.67021e-19	2.97461	2.38206	3.71455	6.70985e-22	1.64019	1.34889	1.99441	7.04982e-07
region is 37890 bp from chr1:61959505..61963369	chr1:61959505..61963369	37890	1p31.3	2171	420	0.193459	1.29971	7238	contained within NFIA (+) , region overlaps with 93.713733075435201% of NFIA (+) , region overlaps with 94.224924012158056% of NFIA (+) , region overlaps with 94.238739983420842% of NFIA (+) , region overlaps with 94.252555954683615% of NFIA (+) , region overlaps with 94.749930920143683% of NFIA (+) , region overlaps with 95.067698259187623% of NFIA (+) , region overlaps with 99.060513954130982% …	NFIA (+)	0	0.853556	0.661994	1.10055	0.222042	1	2.76427	2.21292	3.45299	3.29843e-19	2.96958	2.37796	3.70839	7.85458e-22	1.64402	1.35224	1.99877	6.13048e-07
region is 31342 bp from chr1:61959505..61963369	chr1:61959505..61963369	31342	1p31.3	2171	249	0.114694	1.29161	6549	contained within NFIA (+) , region overlaps with 32.004886242174379% of NFIA (+) , region overlaps with 6.917086578103528% of NFIA (+)	NFIA (+)	0	1.01946	0.754555	1.37736	0.900097	1	2.75988	2.20946	3.44742	3.71283e-19	2.97501	2.38235	3.71511	6.67124e-22	1.63964	1.3487	1.99335	6.99491e-07
region is 20519 bp from chr1:64631441..64644437	chr1:64631441..64644437	20519	1p31.3	2171	150	0.0690926	1.42474	6084	contained within ROR1 (+) , intron of RP11-24J23.2 (-), region overlaps with 19.888231426692965% of ROR1 (+) , region overlaps with 69.543063773832998% of ROR1 (+)	ROR1 (+)	0	0.895765	0.602161	1.33253	0.586962	1	2.76068	2.21012	3.44839	3.6145e-19	2.97399	2.38157	3.71377	6.8189e-22	1.64204	1.35055	1.99644	6.55918e-07
region is 13401 bp from chr1:64631441..64644437	chr1:64631441..64644437	13401	1p31.3	2171	156	0.0718563	1.4232	7119	intron of ROR1 (+), intron of RP11-24J23.2 (-)	ROR1 (+)	0	0.912858	0.621977	1.33978	0.641386	1	2.76055	2.21005	3.44819	3.61287e-19	2.97498	2.38238	3.71499	6.61272e-22	1.64156	1.35018	1.99582	6.64539e-07
region is 6451 bp from chr1:64631441..64644437	chr1:64631441..64644437	6451	1p31.3	2171	178	0.0819899	1.42585	6951	contained within ROR1 (+) , intron of RP11-24J23.2 (-)	ROR1 (+)	0	0.855721	0.590148	1.2408	0.41114	1	2.75895	2.20872	3.44625	3.81123e-19	2.97796	2.38472	3.71877	6.11124e-22	1.63875	1.34792	1.99232	7.22145e-07
region is 1043 bp from chr1:64631441..64644437	chr1:64631441..64644437	1043	1p31.3	2171	200	0.0921234	1.42727	5409	intron of ROR1 (+), intron of RP11-24J23.2 (-)	ROR1 (+)	0	0.861278	0.606401	1.22328	0.404166	1	2.75686	2.20699	3.44375	4.08999e-19	2.97824	2.38492	3.71918	6.10128e-22	1.64042	1.34931	1.99434	6.84472e-07
contained within chr1:64631441..64644437	chr1:64631441..64644437	0	1p31.3	2171	114	0.0525104	1.42372	5197	intron of ROR1 (+), region overlaps with 66.538387531268043% of RP11-24J23.2 (-)	ROR1 (+)	0	1.04837	0.694117	1.58341	0.82236	1	2.75912	2.2088	3.44654	3.82444e-19	2.97335	2.38099	3.71307	7.02623e-22	1.63956	1.34863	1.99324	7.00941e-07
region is 1510 bp from chr1:70475794..70566981	chr1:70475794..70566981	1510	1p31.1	2171	165	0.0760018	1.51056	7274	contained within LRRC7 (+) , region overlaps with 32.059389606818804% of LRRC7 (+)	LRRC7 (+)	0	1.54726	1.1158	2.14556	0.00887308	1	2.79999	2.24149	3.49766	1.18095e-19	2.98746	2.39275	3.72998	4.31548e-22	1.65224	1.359	2.00876	4.7258e-07
region is 5308 bp from chr1:70648034..70650285	chr1:70648034..70650285	5308	1p31.1	2171	194	0.0893597	1.50949	66963	LRRC7 (+), region overlaps with 17.79340830010603% of LRRC7 (+) , region overlaps with 18.165255439571109% of LRRC7 (+) , region overlaps with 20.024491136896494% of LRRC7 (+) , region overlaps with 48.144497707689318% of LRRC40 (-) , region overlaps with 56.637247435150748% of LRRC7 (+)	LRRC7 (+)	0	1.54885	1.13513	2.11335	0.00579065	1	2.81217	2.25077	3.5136	8.98787e-20	2.99672	2.40012	3.74162	3.33231e-22	1.65465	1.3609	2.01182	4.41436e-07
chr1:70648034..70650285	chr1:70648034..70650285	0	1p31.1	2171	196	0.090281	1.51112	33706	RN7SL242P (-), region overlaps with 14.875689788168279% of SRSF11 (+) , region overlaps with 14.908324927312645% of SRSF11 (+) , region overlaps with 14.985462528926602% of SRSF11 (+) , region overlaps with 15.032931822227496% of SRSF11 (+) , region overlaps with 84.789058327894139% of LRRC40 (-)	SRSF11 (+)	0	1.53145	1.12239	2.08959	0.0071826	1	2.80938	2.24863	3.50997	9.59098e-20	3.00046	2.40302	3.74643	3.04183e-22	1.65311	1.35966	2.00991	4.62281e-07
region is 26146 bp from chr1:70648034..70650285	chr1:70648034..70650285	26146	1p31.1	2171	120	0.0552741	1.50921	47674	RP4-677H15.4 (-), SRSF11 (+), region overlaps with 37.716575072366489% of SRSF11 (+) , region overlaps with 43.679993287745937% of SRSF11 (+) , region overlaps with 84.026932919410996% of SRSF11 (+) , region overlaps with 85.730167386835589% of SRSF11 (+) , region overlaps with 88.740193816335946% of SRSF11 (+)	SRSF11 (+)	0	1.48319	0.995264	2.21033	0.052785	1	2.80254	2.24265	3.5022	1.26931e-19	2.99109	2.39565	3.73453	3.8899e-22	1.6482	1.35563	2.00391	5.39442e-07
region is 6706 bp from chr1:71237358..71240311	chr1:71237358..71240311	6706	1p31.1	2171	119	0.0548135	1.44875	14959	intron of RP5-952N6.1 (+)	RP5-952N6.1 (+)	0	1.22107	0.814451	1.83069	0.333717	1	2.77424	2.22045	3.46613	2.66333e-19	2.97775	2.38464	3.71838	6.05585e-22	1.64094	1.34972	1.99499	6.74104e-07
chr1:71237358..71240311	chr1:71237358..71240311	0	1p31.1	2171	135	0.0621833	1.45596	12230	intron of RP5-952N6.1 (+)	RP5-952N6.1 (+)	0	1.19487	0.823927	1.73281	0.347848	1	2.76856	2.21625	3.4585	2.96249e-19	2.9728	2.38065	3.71223	7.01495e-22	1.64144	1.35012	1.99562	6.64623e-07
region overlaps with 62.320313634383616% of chr1:71244106..71249573	chr1:71244106..71249573	0	1p31.1	2171	179	0.0824505	1.40305	6887	region overlaps with 99.767678234354591% of RP5-952N6.1 (+)	RP5-952N6.1 (+)	0	1.15727	0.832027	1.60964	0.385592	1	2.76509	2.21347	3.45417	3.2788e-19	2.9728	2.3805	3.71247	7.20479e-22	1.64414	1.35219	1.99912	6.19151e-07
region is 2595 bp from chr1:71244106..71249573	chr1:71244106..71249573	2595	1p31.1	2171	135	0.0621833	1.36259	35720	region is 30149 bp downstream of PTGER3 (-)	PTGER3 (-)	30149	1.03574	0.700875	1.53061	0.860097	1	2.76037	2.20988	3.448	3.64704e-19	2.97416	2.38167	3.71403	6.82859e-22	1.64103	1.34955	1.99546	6.88327e-07
region is 84724 bp from chr1:97510869..97511862	chr1:97510869..97511862	84724	1p21.3	2171	124	0.0571165	1.61522	10555	region is 14371 bp downstream of AL592205.2 (+)	AL592205.2 (+)	14371	1.25748	0.845055	1.87119	0.258558	1	2.77276	2.21972	3.4636	2.58253e-19	2.98006	2.38656	3.72116	5.60145e-22	1.64186	1.35057	1.99599	6.49442e-07
region is 72976 bp from chr1:97510869..97511862	chr1:97510869..97511862	72976	1p21.3	2171	153	0.0704744	1.6181	11749	region is 24925 bp downstream of AL592205.2 (+)	AL592205.2 (+)	24925	1.24935	0.875312	1.78322	0.220058	1	2.76798	2.21613	3.45724	2.84698e-19	2.98083	2.38715	3.72215	5.49961e-22	1.64056	1.34953	1.99434	6.74102e-07
region is 39186 bp from chr1:97510869..97511862	chr1:97510869..97511862	39186	1p21.3	2171	305	0.140488	1.59656	28885	region is 41579 bp downstream of AL592205.2 (+)	AL592205.2 (+)	41579	1.43038	1.10686	1.84845	0.00621692	1	2.81762	2.25496	3.52068	7.90521e-20	2.98658	2.3921	3.7288	4.38343e-22	1.65279	1.35949	2.00936	4.62481e-07
region is 8624 bp from chr1:97510869..97511862	chr1:97510869..97511862	8624	1p21.3	2171	302	0.139106	1.59457	30563	region is 41054 bp downstream of DPYD (-)	DPYD (-)	41054	1.44511	1.12009	1.86444	0.0046186	1	2.81274	2.25131	3.51418	8.71912e-20	2.98488	2.39074	3.72667	4.60023e-22	1.64994	1.35722	2.00581	5.02924e-07
chr1:97510869..97511862	chr1:97510869..97511862	0	1p21.3	2171	251	0.115615	1.592	22389	region is 18666 bp downstream of DPYD (-)	DPYD (-)	18666	1.44571	1.10327	1.89444	0.00752749	1	2.79947	2.24087	3.49732	1.24029e-19	2.97105	2.3795	3.70967	7.0691e-22	1.64685	1.35471	2.00199	5.52599e-07
region is 12771 bp from chr1:97510869..97511862	chr1:97510869..97511862	12771	1p21.3	2171	248	0.114233	1.5916	14048	region is 4619 bp downstream of DPYD (-)	DPYD (-)	4619	1.44826	1.10315	1.90132	0.00765546	1	2.80108	2.24202	3.49954	1.21126e-19	2.97066	2.37914	3.70924	7.19673e-22	1.64838	1.35593	2.0039	5.28295e-07
region is 26818 bp from chr1:97510869..97511862	chr1:97510869..97511862	26818	1p21.3	2171	213	0.0981115	1.58553	24938	region overlaps with 8.5772716336514545% of DPYD-AS1 (+) , region overlaps with 81.478065602694684% of DPYD (-)	DPYD-AS1 (+)	0	1.49298	1.1184	1.99302	0.00654336	1	2.80671	2.24638	3.5068	1.05431e-19	2.97596	2.38349	3.71571	6.06771e-22	1.64213	1.35084	1.99623	6.40639e-07
region is 9764 bp from chr1:97595914..97597307	chr1:97595914..97597307	9764	1p21.3	2171	190	0.0875173	1.58009	22534	contained within DPYD (-) , intron of DPYD-AS1 (+)	DPYD-AS1 (+)	0	1.67296	1.24664	2.24506	0.000605866	0.687658	2.83344	2.26713	3.54122	5.4468e-20	2.97661	2.38414	3.71632	5.82315e-22	1.64765	1.35526	2.00311	5.44452e-07
region is 4002 bp from chr1:97595914..97597307	chr1:97595914..97597307	4002	1p21.3	2171	178	0.0819899	1.57556	5763	intron of DPYD (-), intron of DPYD-AS1 (+)	DPYD-AS1 (+)	0	1.75529	1.30114	2.36797	0.000230241	0.261323	2.84093	2.27305	3.55069	4.44488e-20	2.97927	2.38624	3.71968	5.41595e-22	1.64825	1.35578	2.0038	5.32632e-07
region is 60060 bp from chr10:12122355..12165247	chr10:12122355..12165247	60060	10p14	2171	189	0.0870567	1.49914	7229	contained within NUDT5 (-)	NUDT5 (-)	0	0.882227	0.608244	1.27963	0.508973	1	2.75552	2.20596	3.44198	4.2158e-19	2.97563	2.38297	3.71569	6.40843e-22	1.63541	1.34503	1.98848	8.13573e-07
region is 67288 bp from chr10:12122355..12165247	chr10:12122355..12165247	67288	10p14	2171	221	0.101796	1.48152	7763	region overlaps with 26.626304263815538% of CDC123 (+) , region overlaps with 26.742238825196445% of CDC123 (+) , region overlaps with 27.090042509339174% of CDC123 (+) , region overlaps with 27.940229292799174% of CDC123 (+) , region overlaps with 30.052814633517972% of CDC123 (+) , region overlaps with 30.065696251449182% of CDC123 (+) , region overlaps with 68.1179956202499% of NUDT5 (-) , reg…	CDC123 (+)	0	1.00574	0.72563	1.39398	0.972582	1	2.76075	2.21007	3.44865	3.67264e-19	2.97431	2.3818	3.71422	6.78891e-22	1.63999	1.34871	1.99418	7.10628e-07
region is 75050 bp from chr10:12122355..12165247	chr10:12122355..12165247	75050	10p14	2171	246	0.113312	1.4773	6097	contained within CDC123 (+) , region overlaps with 9.5128751845169752% of CDC123 (+)	CDC123 (+)	0	1.03363	0.762806	1.40062	0.831016	1	2.76098	2.21036	3.44877	3.58522e-19	2.97336	2.38098	3.71313	7.0545e-22	1.64093	1.3496	1.99515	6.82059e-07
region is 76866 bp from chr10:12350687..12365875	chr10:12350687..12365875	76866	10p14	2171	122	0.0561953	1.44581	16033	contained within CDC123 (+) , region overlaps with 5.4574939187924905% of CDC123 (+) , region overlaps with 89.870891286721132% of CDC123 (+) , region overlaps with 94.742094430237628% of CDC123 (+)	CDC123 (+)	0	1.2174	0.834678	1.7756	0.306989	1	2.7601	2.20959	3.44776	3.71426e-19	2.9708	2.37894	3.70989	7.57189e-22	1.64033	1.34924	1.99423	6.8597e-07
contained within chr10:132880134..132915426	chr10:132880134..132915426	0	10q26.3	2171	235	0.108245	1.00185	6319	TCERG1L-AS1 (+), contained within TCERG1L (-)	TCERG1L-AS1 (+)	0	1.06931	0.791353	1.44489	0.662604	1	2.76063	2.21009	3.44832	3.61697e-19	2.97259	2.38038	3.71215	7.19771e-22	1.64194	1.35045	1.99634	6.59211e-07
contained within chr10:132880134..132915426	chr10:132880134..132915426	0	10q26.3	2171	303	0.139567	0.993368	7719	contained within TCERG1L (-)	TCERG1L (-)	0	1.09168	0.836206	1.42519	0.519008	1	2.76124	2.21061	3.44902	3.5328e-19	2.97252	2.3804	3.71193	7.1122e-22	1.64339	1.35159	1.99818	6.32867e-07
chr10:132908725..132913146, chr10:132908808..132913036, chr10:132909004..132912774, chr10:132909017..132912946, chr10:132909088..132912844, chr10:132909251..132912646, contained within chr10:132880134..132915426	chr10:132909251..132912646	0	10q26.3	2171	354	0.163058	0.98894	6314	intron of TCERG1L (-)	TCERG1L (-)	0	1.04612	0.812398	1.34709	0.726693	1	2.76098	2.2104	3.4487	3.55911e-19	2.97301	2.38077	3.71258	7.03609e-22	1.64146	1.35006	1.99575	6.689e-07
region overlaps with 28.016359918200408% of chr10:132880134..132915426	chr10:132880134..132915426	0	10q26.3	2171	290	0.133579	0.985318	7335	contained within TCERG1L (-)	TCERG1L (-)	0	1.02067	0.774666	1.34481	0.884368	1	2.76147	2.2107	3.44947	3.56737e-19	2.97325	2.38085	3.71304	7.12376e-22	1.64053	1.34928	1.99466	6.90291e-07
region is 8060 bp from chr10:132909251..132912646	chr10:132909251..132912646	8060	10q26.3	2171	247	0.113772	0.986069	7386	intron of TCERG1L (-)	TCERG1L (-)	0	0.910946	0.670382	1.23784	0.551051	1	2.75754	2.20751	3.44463	4.02378e-19	2.97817	2.38473	3.71929	6.25249e-22	1.63743	1.34682	1.99074	7.54051e-07
contained within chr10:4286880..4323493 , region overlaps with 92.433293508562329% of chr10:4302983..4318917	chr10:4302983..4318917	0	10p15.1	2171	109	0.0502073	1.58649	10044	region is 23652 bp upstream of LINC00702 (-)	LINC00702 (-)	23652	1.55009	1.00456	2.39187	0.0476421	1	2.8196	2.25429	3.52667	1.08628e-19	3.00613	2.40653	3.75513	3.10586e-22	1.6494	1.35656	2.00545	5.22309e-07
region overlaps with 29.920827780826215% of chr10:4286880..4323493	chr10:4286880..4323493	0	10p15.1	2171	113	0.0520497	1.58356	12757	region is 33695 bp upstream of LINC00702 (-)	LINC00702 (-)	33695	1.55127	1.01458	2.37184	0.0426788	1	2.81995	2.2546	3.52706	1.0695e-19	3.00672	2.40692	3.75599	3.09746e-22	1.64739	1.35498	2.0029	5.52425e-07
region is 13516 bp from chr10:4302983..4318917	chr10:4302983..4318917	13516	10p15.1	2171	125	0.0575772	1.57981	8391	region is 46451 bp upstream of LINC00702 (-)	LINC00702 (-)	46451	1.61627	1.10557	2.36289	0.0132132	1	2.82257	2.25745	3.52915	8.75307e-20	2.99637	2.39918	3.74222	3.78699e-22	1.64865	1.35601	2.00444	5.31177e-07
region is 21906 bp from chr10:4302983..4318917	chr10:4302983..4318917	21906	10p15.1	2171	124	0.0571165	1.57995	5473	region is 54841 bp upstream of LINC00702 (-)	LINC00702 (-)	54841	1.62082	1.10874	2.36941	0.0126727	1	2.82235	2.25733	3.5288	8.73888e-20	2.99585	2.39879	3.74153	3.82478e-22	1.64838	1.35579	2.00411	5.35656e-07
contained within chr10:46021713..48481919 , contained within chr10:46044092..48417258 , contained within chr10:46088061..47742076 , contained within chr10:46148326..47703613 , contained within chr10:46148326..48312291 , contained within chr10:46169848..48312291 , contained within chr10:46216415..47703613 , contained within chr10:46216415..47742094 , contained within chr10:46678191..49271730 , con…	chr10:47678021..47697026	0	10q11.22	2171	111	0.0511285	1.63059	13780	contained within ANTXRL (+) , region overlaps with 52.082728592162553% of ANTXRL (+)	ANTXRL (+)	0	0.185578	0.0595225	0.57859	0.0036947	1	2.66054	2.13007	3.32312	6.42403e-18	2.95201	2.36472	3.68515	1.1268e-21	1.63475	1.34459	1.98753	8.22379e-07
contained within chr10:46021713..48481919 , contained within chr10:46044092..48417258 , contained within chr10:46088061..47742076 , contained within chr10:46148326..47703613 , contained within chr10:46148326..48312291 , contained within chr10:46169848..48312291 , contained within chr10:46216415..47703613 , contained within chr10:46216415..47742094 , contained within chr10:46678191..49271730 , con…	chr10:47697026..47749442	0	10q11.22	2171	110	0.0506679	1.63004	9808	intron of ANTXRL (+)	ANTXRL (+)	0	0.186257	0.0597418	0.580694	0.00376896	1	2.66157	2.13089	3.32441	6.24285e-18	2.95302	2.36551	3.68644	1.09806e-21	1.63524	1.345	1.98811	8.09121e-07
contained within chr10:46021713..48481919 , contained within chr10:46044092..48417258 , contained within chr10:46088061..47742076 , contained within chr10:46148326..48312291 , contained within chr10:46169848..48312291 , contained within chr10:46216415..47742094 , contained within chr10:46678191..49271730 , contained within chr10:46943377..47742076 , contained within chr10:46943377..47742094 , con…	chr10:47710827..47767730	0	10q11.22	2171	118	0.0543528	1.62987	21100	region overlaps with 15.156398104265403% of ANTXRL (+) , region overlaps with 15.635071090047392% of ANTXRL (+) , region overlaps with 51.748815165876785% of CTGLF11P (+) , region overlaps with 51.843601895734594% of CTGLF11P (+)	CTGLF11P (+)	0	0.403131	0.190556	0.852845	0.0174842	1	2.67688	2.14212	3.34514	4.71897e-18	2.96695	2.37638	3.70429	7.72137e-22	1.63248	1.34273	1.98475	8.82301e-07
contained within chr10:46021713..48481919 , contained within chr10:46044092..48417258 , contained within chr10:46088061..47742076 , contained within chr10:46148326..48312291 , contained within chr10:46169848..48312291 , contained within chr10:46216415..47742094 , contained within chr10:46678191..49271730 , contained within chr10:46943377..47742076 , contained within chr10:46943377..47742094 , con…	chr10:47710827..47767730	0	10q11.22	2171	146	0.0672501	1.63507	19876	region overlaps with 53.783457436103845% of CTGLF11P (+) , region overlaps with 55.302877842624262% of CTGLF11P (+)	CTGLF11P (+)	0	0.478259	0.254357	0.899256	0.0220432	1	2.65307	2.12137	3.31804	1.22329e-17	2.96471	2.37431	3.70192	8.65422e-22	1.63692	1.34636	1.99018	7.69077e-07
contained within chr10:46021713..48481919 , contained within chr10:46044092..48417258 , contained within chr10:46148326..48312291 , contained within chr10:46169848..48312291 , contained within chr10:46678191..49271730 , contained within chr10:47611126..47761320 , contained within chr10:47697026..47749442 , contained within chr10:47710827..47767730 , region overlaps with 1.0435737824972537% of chr…	chr10:47744525..47767730	0	10q11.22	2171	142	0.0654076	1.63905	5462	region overlaps with 40.076894910289276% of FAM25HP (+) , region overlaps with 77.846942511900409% of FAM25HP (+)	FAM25HP (+)	0	0.45779	0.235384	0.890339	0.0213214	1	2.64511	2.11469	3.30858	1.61425e-17	2.96088	2.37113	3.69732	9.85832e-22	1.63174	1.34209	1.9839	9.05596e-07
contained within chr10:46021713..48481919 , contained within chr10:46044092..48417258 , contained within chr10:46148326..48312291 , contained within chr10:46169848..48312291 , contained within chr10:46678191..49271730 , contained within chr10:47611126..47761320 , contained within chr10:47710827..47767730 , contained within chr10:47744525..47767730 , region overlaps with 66.465433300876342% of chr…	chr10:47746303..47792421	0	10q11.22	2171	113	0.0520497	1.64197	5135	region overlaps with 4.7906523855890946% of FAM25HP (+) , region overlaps with 51.04186952288218% of FAM25HP (+) , region overlaps with 52.190847127555983% of ANXA8L2 (+) , region overlaps with 52.327166504381694% of ANXA8L2 (+) , region overlaps with 53.086660175267774% of ANXA8L2 (+) , region overlaps with 53.631937682570594% of AL603965.1 (+) , region overlaps with 54.138266796494648% of ANXA8…	ANXA8L2 (+)	0	0.587477	0.301979	1.14289	0.1172	1	2.68755	2.1483	3.36216	5.047e-18	2.96977	2.37822	3.70848	7.67272e-22	1.63243	1.34264	1.98476	8.88084e-07
contained within chr10:54732555..57315135 , contained within chr10:55357136..55531037 , contained within chr10:55360612..55586930 , region overlaps with 52.10207366726636% of chr10:55383168..55479314	chr10:55383168..55479314	0	10q21.1	2171	122	0.0561953	1.58929	21122	region is 36729 bp upstream of RP11-449J3.3 (+)	RP11-449J3.3 (+)	36729	1.11553	0.718346	1.73234	0.626343	1	2.76413	2.21291	3.45266	3.25698e-19	2.98372	2.38858	3.72715	5.91918e-22	1.64016	1.34912	1.99399	6.88347e-07
contained within chr10:54732555..57315135 , contained within chr10:55357136..55531037 , contained within chr10:55360612..55586930	chr10:55360612..55586930	0	10q21.1	2171	152	0.0700138	1.59318	11991	region is 24739 bp upstream of RP11-449J3.3 (+)	RP11-449J3.3 (+)	24739	1.27008	0.86962	1.85494	0.216043	1	2.77333	2.22037	3.464	2.45844e-19	2.99911	2.40097	3.74627	3.75944e-22	1.6418	1.35046	1.99599	6.54312e-07
contained within chr10:54732555..57315135 , contained within chr10:55357136..55531037 , contained within chr10:55360612..55586930	chr10:55360612..55586930	0	10q21.1	2171	349	0.160755	1.58336	19569	RP11-449J3.3 (+)	RP11-449J3.3 (+)	0	1.2146	0.937046	1.57435	0.141898	1	2.78413	2.22873	3.47793	1.88473e-19	2.99121	2.3954	3.73522	4.12565e-22	1.65245	1.35884	2.00951	4.84992e-07
contained within chr10:54732555..57315135 , contained within chr10:55360612..55586930 , region overlaps with 12.011996746644977% of chr10:55357136..55531037	chr10:55360612..55586930	0	10q21.1	2171	258	0.118839	1.58117	19672	region is 2300 bp downstream of RP11-449J3.3 (+)	RP11-449J3.3 (+)	2300	1.24078	0.929139	1.65695	0.143754	1	2.78319	2.22787	3.47692	1.97184e-19	2.97982	2.38643	3.72076	5.57492e-22	1.65375	1.35981	2.01123	4.70051e-07
contained within chr10:54732555..57315135 , contained within chr10:55360612..55586930	chr10:55360612..55586930	0	10q21.1	2171	233	0.107324	1.58172	9263	region is 4923 bp downstream of PCDH15 (-)	PCDH15 (-)	4923	1.27859	0.950544	1.71985	0.104229	1	2.78241	2.22737	3.47578	1.97889e-19	2.97403	2.38177	3.71357	6.618e-22	1.65584	1.36149	2.01384	4.4181e-07
contained within chr10:54732555..57315135 , contained within chr10:55360612..55586930	chr10:55360612..55586930	0	10q21.1	2171	212	0.0976509	1.57812	20177	region overlaps with 46.795856668483914% of PCDH15 (-) , region overlaps with 47.450066907865391% of PCDH15 (-) , region overlaps with 54.710809337364331% of PCDH15 (-) , region overlaps with 57.986816672448825% of PCDH15 (-) , region overlaps with 75.600931753977292% of PCDH15 (-)	PCDH15 (-)	0	1.25649	0.921181	1.71386	0.149406	1	2.78103	2.22608	3.47434	2.12253e-19	2.97214	2.38012	3.71141	7.15097e-22	1.65404	1.36	2.01165	4.67875e-07
contained within chr10:54732555..57315135 , region overlaps with 66.258601955813106% of chr10:55360612..55586930	chr10:55360612..55586930	0	10q21.1	2171	180	0.0829111	1.58111	13805	contained within PCDH15 (-) , intron of PCDH15 (-), region overlaps with 2.6222383194494747% of PCDH15 (-) , region overlaps with 72.227453821079322% of PCDH15 (-) , region overlaps with 76.443317638536769% of PCDH15 (-) , region overlaps with 77.145961608112998% of PCDH15 (-) , region overlaps with 77.211155378486055% of PCDH15 (-) , region overlaps with 77.718218036943128% of PCDH15 (-)	PCDH15 (-)	0	1.22003	0.873253	1.70451	0.243762	1	2.77454	2.22107	3.46592	2.48059e-19	2.97258	2.38052	3.71189	7.00938e-22	1.65016	1.35692	2.00676	5.23144e-07
contained within chr10:54732555..57315135	chr10:54732555..57315135	0	10q21.1	2171	159	0.0732381	1.57852	7588	intron of PCDH15 (-)	PCDH15 (-)	0	1.22917	0.864983	1.74669	0.249756	1	2.76945	2.21711	3.45938	2.81734e-19	2.97474	2.3822	3.71467	6.64282e-22	1.64868	1.35579	2.00485	5.43623e-07
chr10:723952..725446, chr10:724635..725865, chr10:725894..733958, chr10:732614..736422, chr10:734854..736422, chr10:735078..736422, contained within chr10:677475..818192 , region overlaps with 0.70422535211267612% of chr10:716642..723522 , region overlaps with 14.084507042253522% of chr10:722662..725422 , region overlaps with 17.408450704225352% of chr10:718792..725894 , region overlaps with 6.76…	chr10:735078..736422	0	10p15.3	2171	333	0.153386	1.64713	14200	region overlaps with 85.809859154929583% of DIP2C (-) , region overlaps with 86.352112676056336% of DIP2C (-)	DIP2C (-)	0	1.28634	1.00387	1.64829	0.0465334	1	2.7719	2.21861	3.46316	2.83361e-19	2.94597	2.35815	3.68031	1.81737e-21	1.64888	1.35621	2.00469	5.26656e-07
contained within chr10:677475..818192	chr10:677475..818192	0	10p15.3	2171	346	0.159374	1.64747	18006	region is 22100 bp downstream of RP11-809C18.4 (+)	RP11-809C18.4 (+)	22100	1.29528	1.01548	1.65217	0.0371887	1	2.77743	2.22301	3.47012	2.42666e-19	2.93763	2.35125	3.67025	2.40133e-21	1.64994	1.35707	2.00601	5.09971e-07
chr10:763126..764620, contained within chr10:677475..818192	chr10:763126..764620	0	10p15.3	2171	349	0.160755	1.64736	6042	region is 23844 bp upstream of RP11-164C1.2 (+)	RP11-164C1.2 (+)	23844	1.28018	1.00364	1.63291	0.0466709	1	2.77579	2.22172	3.46804	2.5361e-19	2.94021	2.35338	3.67338	2.20607e-21	1.65063	1.35759	2.00691	5.01105e-07
chr10:768189..770183, contained within chr10:677475..818192	chr10:768189..770183	0	10p15.3	2171	353	0.162598	1.64613	6837	region is 17008 bp upstream of RP11-164C1.2 (+)	RP11-164C1.2 (+)	17008	1.26553	0.992153	1.61424	0.0578872	1	2.77545	2.22141	3.46767	2.5764e-19	2.94231	2.35506	3.67599	2.07559e-21	1.6509	1.35779	2.0073	4.98447e-07
contained within chr11:1027811..1314028 , contained within chr11:409846..1357392 , contained within chr11:802378..1084362	chr11:802378..1084362	0	11p15.5	2171	115	0.052971	1.50189	10448	region overlaps with 8.5758039816232774% of RP13-870H17.3 (+)	RP13-870H17.3 (+)	0	0.837205	0.539443	1.29933	0.428155	1	2.7549	2.20531	3.44147	4.4071e-19	2.98827	2.39231	3.73271	5.11673e-22	1.63925	1.34835	1.99291	7.09853e-07
region is 127977 bp from chr11:13037341..13038465	chr11:13037341..13038465	127977	11p15.2	2171	139	0.0640258	1.59305	9079	contained within TEAD1 (+) , region overlaps with 92.245842053089547% of TEAD1 (+)	TEAD1 (+)	0	0.848772	0.541295	1.33091	0.474959	1	2.74918	2.20034	3.43493	5.54256e-19	2.97237	2.3802	3.71188	7.24727e-22	1.63868	1.34788	1.99222	7.2277e-07
region is 122931 bp from chr11:13037341..13038465	chr11:13037341..13038465	122931	11p15.2	2171	139	0.0640258	1.59305	5047	intron of TEAD1 (+)	TEAD1 (+)	0	0.848772	0.541295	1.33091	0.474959	1	2.74918	2.20034	3.43493	5.54256e-19	2.97237	2.3802	3.71188	7.24727e-22	1.63868	1.34788	1.99222	7.2277e-07
region is 117583 bp from chr11:13037341..13038465	chr11:13037341..13038465	117583	11p15.2	2171	140	0.0644864	1.59363	5349	intron of TEAD1 (+)	TEAD1 (+)	0	0.8431	0.53769	1.32198	0.457067	1	2.74913	2.20032	3.43483	5.52605e-19	2.97159	2.37955	3.71094	7.44562e-22	1.6388	1.34798	1.99237	7.19822e-07
region is 111829 bp from chr11:13037341..13038465	chr11:13037341..13038465	111829	11p15.2	2171	140	0.0644864	1.59363	5755	contained within TEAD1 (+) , intron of TEAD1 (+)	TEAD1 (+)	0	0.8431	0.53769	1.32198	0.457067	1	2.74913	2.20032	3.43483	5.52605e-19	2.97159	2.37955	3.71094	7.44562e-22	1.6388	1.34798	1.99237	7.19822e-07
region is 82578 bp from chr11:15930472..15946803	chr11:15930472..15946803	82578	11p15.2	2171	194	0.0893597	1.44101	7581	region is 59869 bp upstream of RP11-396O20.2 (-)	RP11-396O20.2 (-)	59869	1.02432	0.720756	1.45575	0.893395	1	2.763	2.21114	3.45261	3.88511e-19	2.97393	2.38152	3.71371	6.84046e-22	1.64011	1.34904	1.99397	6.91942e-07
region is 73241 bp from chr11:15930472..15946803	chr11:15930472..15946803	73241	11p15.2	2171	240	0.110548	1.44527	9338	region is 67449 bp upstream of RP11-396O20.2 (-)	RP11-396O20.2 (-)	67449	1.08016	0.794761	1.46803	0.622324	1	2.76694	2.21473	3.45684	3.2236e-19	2.97124	2.37932	3.71042	7.44599e-22	1.64127	1.34999	1.99541	6.67478e-07
region is 64861 bp from chr11:15930472..15946803	chr11:15930472..15946803	64861	11p15.2	2171	266	0.122524	1.44708	8381	region is 66892 bp upstream of RP11-222N13.1 (+)	RP11-222N13.1 (+)	66892	1.18862	0.89457	1.57933	0.233395	1	2.77794	2.22341	3.47077	2.3967e-19	2.96704	2.37607	3.70501	8.24968e-22	1.64469	1.35274	1.99966	6.02962e-07
region is 59721 bp from chr11:15930472..15946803	chr11:15930472..15946803	59721	11p15.2	2171	335	0.154307	1.44691	5141	region is 61752 bp upstream of RP11-222N13.1 (+)	RP11-222N13.1 (+)	61752	1.22992	0.95222	1.5886	0.112963	1	2.78576	2.22973	3.48046	1.89418e-19	2.96988	2.37857	3.7082	7.29915e-22	1.64448	1.35264	1.9993	6.02659e-07
region is 53786 bp from chr11:15930472..15946803	chr11:15930472..15946803	53786	11p15.2	2171	279	0.128512	1.44703	5936	region is 55817 bp upstream of RP11-222N13.1 (+)	RP11-222N13.1 (+)	55817	1.28093	0.977735	1.67814	0.072398	1	2.77667	2.22288	3.46843	2.29222e-19	2.97458	2.38227	3.71416	6.44774e-22	1.64544	1.35344	2.00045	5.84286e-07
region is 47191 bp from chr11:15930472..15946803	chr11:15930472..15946803	47191	11p15.2	2171	232	0.106863	1.44856	6596	region is 49222 bp upstream of RP11-222N13.1 (+)	RP11-222N13.1 (+)	49222	1.2785	0.953513	1.71426	0.100614	1	2.77329	2.22032	3.46399	2.4692e-19	2.98125	2.38767	3.72241	5.26746e-22	1.64589	1.35377	2.00104	5.78109e-07
region is 41640 bp from chr11:15930472..15946803	chr11:15930472..15946803	41640	11p15.2	2171	142	0.0654076	1.45512	5552	region is 43671 bp upstream of RP11-222N13.1 (+)	RP11-222N13.1 (+)	43671	1.41648	1.01053	1.98551	0.0433027	1	2.76336	2.21252	3.45134	3.20802e-19	2.97334	2.38132	3.71253	6.62254e-22	1.64357	1.35195	1.99808	6.16344e-07
contained within chr11:1857112..2057646 , contained within chr11:1985127..2057646	chr11:1985127..2057646	0	11p15.5	2171	207	0.0953478	1.62523	5213	region overlaps with 52.52253980433531% of H19 (-)	H19 (-)	0	0.588444	0.360752	0.959845	0.0336558	1	2.66263	2.12893	3.33013	9.43549e-18	2.96198	2.37258	3.69779	8.63693e-22	1.63712	1.34654	1.99042	7.63682e-07
chr11:21709908..21713912, chr11:21714276..21717552, contained within chr11:21556849..21725158 , region overlaps with 11.831917297953376% of chr11:21720231..21750738 , region overlaps with 35.600385050014651% of chr11:21714552..21723140	chr11:21720231..21750738	0	11p14.3	2171	109	0.0502073	1.54444	23893	region is 293709 bp upstream of RNA5SP337 (-)	RNA5SP337 (-)	293709	0.370638	0.184035	0.746448	0.00545795	1	2.71708	2.17511	3.3941	1.29796e-18	2.99552	2.39887	3.74057	3.62986e-22	1.63844	1.34765	1.99196	7.30091e-07
region overlaps with 0.26364520887605536% of chr11:21714552..21723140 , region overlaps with 6.5974074887793863% of chr11:21556849..21725158 , region overlaps with 86.883650858416246% of chr11:21720231..21750738	chr11:21720231..21750738	0	11p14.3	2171	166	0.0764625	1.54519	31861	region is 317601 bp upstream of RNA5SP337 (-)	RNA5SP337 (-)	317601	0.522087	0.321149	0.848749	0.00875534	1	2.71359	2.1721	3.39007	1.48666e-18	3.00197	2.40387	3.74888	3.10442e-22	1.63826	1.34753	1.99172	7.32624e-07
region is 5736 bp from chr11:2153584..2167217	chr11:2153584..2167217	5736	11p15.5	2171	471	0.216951	1.60217	6032	intron of INS-IGF2 (-)	INS-IGF2 (-)	0	1.06105	0.832778	1.3519	0.631605	1	2.77422	2.21886	3.46859	3.4571e-19	2.97729	2.38414	3.71802	6.28608e-22	1.64553	1.35275	2.00166	6.2705e-07
region overlaps with 40.349018385789961% of chr11:21783630..21848735 , region overlaps with 9.0994079152383911% of chr11:21798672..21842502	chr11:21798672..21842502	0	11p14.3	2171	215	0.0990327	1.53992	48135	region is 331943 bp upstream of CTD-2019O4.1 (+)	CTD-2019O4.1 (+)	331943	0.75897	0.526153	1.09481	0.140097	1	2.73801	2.19171	3.42046	7.2611e-19	2.98757	2.39249	3.73068	4.57975e-22	1.63892	1.34809	1.9925	7.16369e-07
contained within chr11:21783630..21848735 , contained within chr11:21798672..21842502 , region overlaps with 51.583117136719949% of chr11:21820407..21841218	chr11:21820407..21841218	0	11p14.3	2171	309	0.142331	1.52282	35847	region is 296097 bp upstream of CTD-2019O4.1 (+)	CTD-2019O4.1 (+)	296097	0.91973	0.690735	1.22464	0.566786	1	2.75445	2.2049	3.44097	4.49745e-19	2.9782	2.38485	3.71918	6.13935e-22	1.63645	1.34592	1.98969	7.84671e-07
region is 16170 bp from chr11:2153584..2167217	chr11:2153584..2167217	16170	11p15.5	2171	454	0.20912	1.59947	9619	TH (-), region overlaps with 59.975049381432576% of TH (-) , region overlaps with 67.387462314169881% of TH (-) , region overlaps with 81.567730533319477% of TH (-) , region overlaps with 81.578126624389228% of TH (-)	TH (-)	0	1.06903	0.837151	1.36514	0.592577	1	2.77521	2.2198	3.4696	3.2799e-19	2.97737	2.3842	3.71811	6.27326e-22	1.64673	1.35361	2.00333	6.1176e-07
contained within chr11:21783630..21848735 , region overlaps with 25.765645805592541% of chr11:21820407..21841218 , region overlaps with 4.4718153573013755% of chr11:21847506..21848752 , region overlaps with 40.013315579227701% of chr11:21798672..21842502 , region overlaps with 6.1695517088326675% of chr11:21847353..21849362 , region overlaps with 6.291611185086551% of chr11:21847342..21849106 , r…	chr11:21847506..21848752	0	11p14.3	2171	338	0.155689	1.51756	9012	region is 287086 bp upstream of CTD-2019O4.1 (+)	CTD-2019O4.1 (+)	287086	0.907464	0.688733	1.19566	0.490153	1	2.7537	2.20434	3.43996	4.56164e-19	2.98017	2.3864	3.72168	5.83332e-22	1.63643	1.34594	1.9896	7.82149e-07
region overlaps with 11.032388663967611% of chr11:21847342..21849106 , region overlaps with 12.587412587412588% of chr11:21847123..21849275 , region overlaps with 13.387927861612074% of chr11:21847353..21849362 , region overlaps with 13.525947736474054% of chr11:21847301..21849377 , region overlaps with 15.034965034965033% of chr11:21847061..21849541 , region overlaps with 7.6186970923813035% of …	chr11:21847506..21848752	0	11p14.3	2171	338	0.155689	1.51723	10868	region is 276219 bp upstream of CTD-2019O4.1 (+)	CTD-2019O4.1 (+)	276219	0.908973	0.689871	1.19766	0.49763	1	2.75353	2.20419	3.43977	4.59556e-19	2.98037	2.38655	3.72194	5.80789e-22	1.63655	1.34605	1.98975	7.78894e-07
region overlaps with 68.463093061303056% of chr11:21864596..22012603	chr11:21864596..22012603	0	11p14.3	2171	235	0.108245	1.50744	10391	region is 263285 bp upstream of CTD-2019O4.1 (+)	CTD-2019O4.1 (+)	263285	1.17551	0.876666	1.57622	0.279935	1	2.76241	2.21156	3.45046	3.40712e-19	2.9697	2.37811	3.70847	7.76158e-22	1.64617	1.35386	2.00159	5.80641e-07
contained within chr11:21864596..22012603	chr11:21864596..22012603	0	11p14.3	2171	178	0.0819899	1.49516	6847	region is 256439 bp upstream of CTD-2019O4.1 (+)	CTD-2019O4.1 (+)	256439	1.30545	0.951692	1.7907	0.0983423	1	2.75494	2.20558	3.44113	4.22791e-19	2.97249	2.38037	3.71192	7.13033e-22	1.6502	1.35713	2.00656	5.13733e-07
contained within chr11:21864596..22012603	chr11:21864596..22012603	0	11p14.3	2171	130	0.0598802	1.48574	8357	region is 248083 bp upstream of CTD-2019O4.1 (+)	CTD-2019O4.1 (+)	248083	1.14027	0.781353	1.66407	0.496087	1	2.75856	2.20854	3.44556	3.77081e-19	2.97268	2.3806	3.71202	6.98913e-22	1.6453	1.35298	2.00078	6.06771e-07
region is 25788 bp from chr11:2153584..2167217	chr11:2153584..2167217	25788	11p15.5	2171	180	0.0829111	1.58884	10591	MIR4686 (+), region overlaps with 0.20772353885374376% of TH (-) , region overlaps with 0.30214332924180909% of TH (-) , region overlaps with 0.98196582003587962% of TH (-)	MIR4686 (+)	0	1.11783	0.786397	1.58896	0.534726	1	2.77282	2.21884	3.46511	3.00143e-19	2.97261	2.38053	3.71194	7.01549e-22	1.64246	1.35089	1.99696	6.47867e-07
contained within chr11:31062955..31547932 , contained within chr11:31239414..31429736	chr11:31239414..31429736	0	11p13	2171	114	0.0525104	1.06803	41961	RP1-296L11.1 (+), contained within DCDC1 (-)	RP1-296L11.1 (+)	0	0.965109	0.622125	1.49718	0.874045	1	2.76051	2.21001	3.44814	3.61955e-19	2.97501	2.38236	3.7151	6.65992e-22	1.6403	1.34917	1.99425	6.89454e-07
contained within chr11:31062955..31547932 , contained within chr11:31239414..31429736 , region overlaps with 23.278952205882351% of chr11:31381207..31402521	chr11:31381207..31402521	0	11p13	2171	131	0.0603409	1.06918	43520	contained within DCDC1 (-) , region overlaps with 4.6208639705882355% of DCDC1 (-) , region overlaps with 99.96553308823529% of DCDC1 (-)	DCDC1 (-)	0	0.997785	0.665825	1.49525	0.991426	1	2.76051	2.21002	3.44813	3.61394e-19	2.97448	2.38195	3.7144	6.7391e-22	1.63977	1.34874	1.99359	7.00489e-07
chr11:31393477..31397612, chr11:31393701..31398414, chr11:31393778..31397476, chr11:31393876..31396108, chr11:31393876..31397404, contained within chr11:31062955..31547932 , contained within chr11:31239414..31429736 , contained within chr11:31381207..31402521	chr11:31393876..31397404	0	11p13	2171	174	0.0801474	1.07248	9334	region overlaps with 0.23569745018212984% of DCDC1 (-) , region overlaps with 89.104349689307909% of DNAJC24 (+) , region overlaps with 99.207199485751019% of DNAJC24 (+) , region overlaps with 99.282194128990781% of DNAJC24 (+) , region overlaps with 99.378615813156202% of DNAJC24 (+) , region overlaps with 99.442896935933149% of DNAJC24 (+) , region overlaps with 99.464323976858793% of DNAJC24 …	DNAJC24 (+)	0	0.93821	0.654007	1.34592	0.729019	1	2.76322	2.21203	3.45177	3.43038e-19	2.97374	2.38136	3.71346	6.87782e-22	1.64103	1.34977	1.99515	6.74161e-07
contained within chr11:31062955..31547932 , contained within chr11:31239414..31429736 , region overlaps with 21.415356151711379% of chr11:31381207..31402521	chr11:31381207..31402521	0	11p13	2171	150	0.0690926	1.06691	8648	intron of DNAJC24 (+), region overlaps with 69.137372802960215% of DNAJC24 (+)	DNAJC24 (+)	0	0.921935	0.619749	1.37146	0.688328	1	2.76162	2.21086	3.44959	3.52852e-19	2.97188	2.37978	3.71129	7.37738e-22	1.64081	1.34963	1.99483	6.76412e-07
contained within chr11:31062955..31547932 , contained within chr11:31239414..31429736	chr11:31239414..31429736	0	11p13	2171	135	0.0621833	1.07239	7060	intron of DNAJC24 (+)	DNAJC24 (+)	0	0.872333	0.572711	1.32871	0.52465	1	2.76301	2.21189	3.45146	3.43497e-19	2.97095	2.37901	3.71017	7.61353e-22	1.64322	1.3515	1.9979	6.33397e-07
chr11:49125633..49127643, contained within chr11:48850348..49185190 , region overlaps with 13.289981711034343% of chr11:49051010..49119455 , region overlaps with 16.703921967079864% of chr11:49116614..49119791 , region overlaps with 31.345255029465559% of chr11:49114342..49121232 , region overlaps with 31.345255029465559% of chr11:49116153..49121232 , region overlaps with 41.373704531599273% of c…	chr11:49125633..49127643	0	11p11.12	2171	109	0.0502073	1.58465	9842	RP11-107P7.6 (-)	RP11-107P7.6 (-)	0	1.81993	1.25139	2.6468	0.00172736	1	2.8529	2.2807	3.56866	4.3536e-20	2.9517	2.36389	3.68568	1.26049e-21	1.66201	1.3666	2.02128	3.61772e-07
contained within chr11:49581925..49863812 , contained within chr11:49699120..49752960 , contained within chr11:49706107..49759966 , region overlaps with 78.16746602717825% of chr11:49710861..49757502 , region overlaps with 78.16746602717825% of chr11:49710861..49757671 , region overlaps with 88.429256594724222% of chr11:49709834..49756172 , region overlaps with 90.34772182254197% of chr11:4970964…	chr11:49710861..49757671	0	11p11.12	2171	151	0.0695532	1.40974	10008	intron of RP11-707M1.1 (+)	RP11-707M1.1 (+)	0	1.22139	0.836227	1.78395	0.300826	1	2.77225	2.21925	3.46304	2.64385e-19	2.992	2.39541	3.73719	4.5061e-22	1.63409	1.34398	1.98681	8.44556e-07
contained within chr11:49581925..49863812 , contained within chr11:49699120..49752960 , contained within chr11:49706107..49759966 , contained within chr11:49709500..49765323 , contained within chr11:49709500..49769240 , contained within chr11:49709608..49757815 , contained within chr11:49709642..49759870 , contained within chr11:49709834..49756172 , contained within chr11:49710861..49757502 , con…	chr11:49710861..49757671	0	11p11.12	2171	241	0.111009	1.35215	5902	intron of RP11-707M1.1 (+)	RP11-707M1.1 (+)	0	1.18955	0.884447	1.5999	0.250999	1	2.76673	2.21514	3.45566	2.94576e-19	2.98707	2.39188	3.73037	4.81822e-22	1.63024	1.34062	1.98242	9.70632e-07
contained within chr11:49581925..49863812 , contained within chr11:49699120..49752960 , contained within chr11:49706107..49759966 , contained within chr11:49709500..49765323 , contained within chr11:49709500..49769240 , contained within chr11:49709608..49757815 , contained within chr11:49709642..49759870 , contained within chr11:49709834..49756172 , contained within chr11:49710861..49757502 , con…	chr11:49732291..50117547	0	11p11.12	2171	269	0.123906	1.32426	9014	intron of RP11-707M1.1 (+)	RP11-707M1.1 (+)	0	1.18017	0.889932	1.56506	0.250028	1	2.77108	2.21851	3.46128	2.64823e-19	2.98312	2.38895	3.72506	5.17805e-22	1.63145	1.34171	1.98376	9.26846e-07
contained within chr11:49581925..49863812 , contained within chr11:49699120..49752960 , contained within chr11:49706107..49759966 , contained within chr11:49709500..49765323 , contained within chr11:49709500..49769240 , contained within chr11:49709608..49757815 , contained within chr11:49709642..49759870 , contained within chr11:49709834..49756172 , contained within chr11:49710861..49757502 , con…	chr11:49741707..49784325	0	11p11.12	2171	295	0.135882	1.3061	6755	intron of RP11-707M1.1 (+)	RP11-707M1.1 (+)	0	1.14293	0.868747	1.50364	0.339785	1	2.76709	2.21545	3.45609	2.90551e-19	2.98421	2.38974	3.72658	5.10044e-22	1.63201	1.3421	1.98454	9.1661e-07
chr11:49759088..49761030, chr11:49759555..49760688, contained within chr11:49581925..49863812 , contained within chr11:49709500..49765323 , contained within chr11:49709500..49769240 , contained within chr11:49732291..50117547 , contained within chr11:49740415..49787094 , contained within chr11:49741707..49784325 , region overlaps with 11.339467080893776% of chr11:49709608..49757815 , region overl…	chr11:49759555..49760688	0	11p11.12	2171	202	0.0930447	1.23327	8369	intron of RP11-707M1.1 (+)	RP11-707M1.1 (+)	0	1.03886	0.746877	1.44499	0.820853	1	2.76167	2.21091	3.44963	3.51646e-19	2.97528	2.3826	3.71538	6.57349e-22	1.63867	1.34779	1.99233	7.2874e-07
contained within chr11:50035524..51375310 , contained within chr11:50386833..51372036 , contained within chr11:50440270..51372036 , region overlaps with 5.670382955619834% of chr11:51180544..51196938 , region overlaps with 5.8660263790989164% of chr11:51180126..51198295	chr11:51180544..51196938	0	11p11.12	2171	113	0.0520497	1.58119	213654	region is 71351 bp downstream of AC110283.1 (-)	AC110283.1 (-)	71351	1.40397	0.92769	2.12476	0.108502	1	2.78917	2.23206	3.48535	1.83423e-19	2.98506	2.39036	3.72772	5.02575e-22	1.62644	1.33746	1.97786	1.0968e-06
contained within chr11:54835623..55879426 , contained within chr11:55121706..55340753 , contained within chr11:55153930..55816828 , contained within chr11:55222420..55621884 , contained within chr11:55276602..55355722	chr11:55276602..55355722	0	11q11	2171	119	0.0548135	1.25423	12179	OR4C15 (+)	OR4C15 (+)	0	0.92872	0.598663	1.44074	0.741343	1	2.76123	2.21059	3.44902	3.53727e-19	2.97467	2.38215	3.71457	6.64685e-22	1.64116	1.34985	1.99534	6.73162e-07
contained within chr11:54835623..55879426 , contained within chr11:55153930..55816828 , contained within chr11:55222420..55621884 , region overlaps with 28.142471028175791% of chr11:55121706..55340753 , region overlaps with 4.209707875152727% of chr11:55359025..55470359 , region overlaps with 6.168314265615165% of chr11:55358496..55434466 , region overlaps with 75.28231330297308% of chr11:5533982…	chr11:55359025..55470359	0	11q11	2171	139	0.0640258	1.25766	27009	OR4C16 (+)	OR4C16 (+)	0	0.916079	0.611093	1.37328	0.671311	1	2.76055	2.21008	3.44813	3.59129e-19	2.97706	2.384	3.71765	6.27811e-22	1.64306	1.35121	1.99795	6.46463e-07
chr11:55364237..55431910, chr11:55365425..55431552, chr11:55368675..55370848, chr11:55371021..55408700, chr11:55371021..55418182, chr11:55371021..55422586, chr11:55371807..55373703, chr11:55396041..55408700, chr11:55401302..55431424, contained within chr11:54835623..55879426 , contained within chr11:55153930..55816828 , contained within chr11:55222420..55621884 , contained within chr11:55335878..…	chr11:55432955..55495323	0	11q11	2171	154	0.0709351	1.25773	73219	OR4C11 (-), OR4P4 (+), OR4S2 (+), region overlaps with 1.046176538876521% of OR4C6 (+)	OR4C6 (+)	0	0.886567	0.599857	1.31032	0.545813	1	2.76243	2.21156	3.45053	3.41731e-19	2.9769	2.38391	3.71739	6.2623e-22	1.64516	1.35285	2.00063	6.1033e-07
chr11:55434499..55444020, chr11:55434501..55453250, chr11:55435487..55443886, chr11:55437126..55483713, chr11:55440909..55442823, chr11:55443821..55445906, chr11:55445869..55457755, chr11:55445897..55451120, chr11:55446001..55457503, chr11:55453486..55486815, chr11:55459183..55466508, chr11:55459186..55466161, chr11:55459268..55466512, chr11:55460095..55465912, contained within chr11:54835623..55…	chr11:55475356..55563900	0	11q11	2171	126	0.0580378	1.28688	57115	OR4P1P (+), OR4V1P (+), OR5D2P (+), RP11-674C21.9 (-), region overlaps with 0.51475094108377839% of OR4C6 (+)	OR5D2P (+)	0	0.95345	0.620133	1.46592	0.82805	1	2.7602	2.20976	3.44774	3.64775e-19	2.97413	2.38168	3.71395	6.79995e-22	1.64181	1.35004	1.99663	6.81616e-07
contained within chr11:54835623..55879426 , contained within chr11:55153930..55816828 , contained within chr11:55222420..55621884 , contained within chr11:55339702..55638112 , contained within chr11:55377006..55620699 , contained within chr11:55382681..55548038 , contained within chr11:55422345..55603590 , contained within chr11:55422585..55596313 , contained within chr11:55422586..55596313 , con…	chr11:55475356..55563900	0	11q11	2171	114	0.0525104	1.33695	14059	OR5D3P (+)	OR5D3P (+)	0	0.935804	0.596885	1.46717	0.772435	1	2.76116	2.21052	3.44897	3.55825e-19	2.97387	2.38147	3.71362	6.84642e-22	1.64186	1.35026	1.99643	6.69017e-07
contained within chr11:54835623..55879426 , contained within chr11:55153930..55816828 , contained within chr11:55683109..55833490 , contained within chr11:55685556..55796170 , contained within chr11:55685556..55819544 , contained within chr11:55685556..55836620 , contained within chr11:55685799..55842512 , contained within chr11:55686728..55708815 , contained within chr11:55689863..55849156	chr11:55689863..55849156	0	11q11	2171	329	0.151543	1.57173	9231	region is 3527 bp downstream of OR5I1 (-)	OR5I1 (-)	3527	1.46197	1.14495	1.86677	0.00232366	1	2.80741	2.24759	3.50667	9.2789e-20	2.9831	2.38945	3.72425	4.7291e-22	1.65374	1.36024	2.01056	4.49982e-07
contained within chr11:54835623..55879426 , contained within chr11:55153930..55816828 , contained within chr11:55683109..55833490 , contained within chr11:55685556..55796170 , contained within chr11:55685556..55819544 , contained within chr11:55685556..55836620 , contained within chr11:55685799..55842512 , contained within chr11:55689863..55849156 , region overlaps with 29.141854196702816% of chr…	chr11:55710709..55787839	0	11q11	2171	324	0.14924	1.57066	15953	OR5I1 (-)	OR5I1 (-)	0	1.45817	1.14069	1.86402	0.00260642	1	2.80368	2.24472	3.50182	1.01347e-19	2.98441	2.39049	3.7259	4.5645e-22	1.65323	1.35984	2.00992	4.5652e-07
contained within chr11:54835623..55879426 , contained within chr11:55153930..55816828 , contained within chr11:55683109..55833490 , contained within chr11:55685556..55796170 , contained within chr11:55685556..55819544 , contained within chr11:55685556..55836620 , contained within chr11:55685799..55842512 , contained within chr11:55689863..55849156 , contained within chr11:55704822..55729751 , con…	chr11:55710709..55787839	0	11q11	2171	325	0.149701	1.57095	10657	OR10AF1P (-), OR10AK1P (-)	OR10AK1P (-)	0	1.45672	1.13954	1.86218	0.00267712	1	2.80402	2.24497	3.50229	1.00714e-19	2.98487	2.39084	3.72649	4.51653e-22	1.65343	1.36001	2.01016	4.53703e-07
contained within chr11:54835623..55879426 , contained within chr11:55153930..55816828 , contained within chr11:55683109..55833490 , contained within chr11:55685556..55796170 , contained within chr11:55685556..55819544 , contained within chr11:55685556..55836620 , contained within chr11:55685799..55842512 , contained within chr11:55689863..55849156 , region overlaps with 96.315095253201548% of chr…	chr11:55710709..55787839	0	11q11	2171	338	0.155689	1.57204	59893	OR10AG1 (-), OR5F1 (-), OR5F2P (-), OR7E5P (-)	OR5F2P (-)	0	1.47346	1.15653	1.87724	0.00170722	1	2.80739	2.24757	3.50666	9.29217e-20	2.98895	2.39398	3.73178	4.10495e-22	1.65618	1.36221	2.0136	4.18178e-07
region overlaps with 24.265458663646658% of chr11:55153930..55816828 , region overlaps with 26.726160815402039% of chr11:55685556..55819544 , region overlaps with 39.36126840317101% of chr11:55683109..55833490 , region overlaps with 42.197055492638732% of chr11:55685556..55836620 , region overlaps with 47.535220838052098% of chr11:55685799..55842512 , region overlaps with 5.5492638731596831% of c…	chr11:55689863..55849156	0	11q11	2171	328	0.151082	1.57056	110375	OR5AQ1P (+), OR5AS1 (+), OR5BE1P (+), OR5BN2P (-), OR5J1P (+), OR8H2 (+), OR8H3 (+), OR8I2 (+), OR8I4P (-), region overlaps with 0.25277463193657984% of OR5BN1P (-)	OR5BN1P (-)	0	1.50275	1.17817	1.91675	0.00103546	1	2.80582	2.24645	3.50448	9.50357e-20	2.98812	2.39339	3.73063	4.15302e-22	1.66078	1.36589	2.01932	3.64837e-07
region is 9415 bp from chr11:55962241..55976332	chr11:55962241..55976332	9415	11q11	2171	256	0.117918	1.55724	52407	OR5J2 (+), OR5J7P (+), OR8J3 (-), OR8K4P (-), OR8K5 (-), region overlaps with 1.0532944072356747% of OR5BN1P (-)	OR5J2 (+)	0	1.72962	1.33661	2.2382	3.09867e-05	0.0351699	2.83241	2.26768	3.53776	4.44413e-20	2.98642	2.39259	3.72765	3.94801e-22	1.66214	1.36703	2.02094	3.48691e-07
region overlaps with 27.593632238714143% of chr11:55962241..55976332	chr11:55962241..55976332	0	11q11	2171	245	0.112851	1.55396	13003	OR8V1P (-)	OR8V1P (-)	0	1.74513	1.3446	2.26496	2.8407e-05	0.0322419	2.82639	2.26301	3.53003	5.16214e-20	2.99505	2.39944	3.7385	3.10787e-22	1.662	1.36692	2.02079	3.5032e-07
contained within chr11:5505764..6194475 , contained within chr11:5730377..5970717 , contained within chr11:5770370..5784484 , region overlaps with 45.993669831750786% of chr11:5777210..5784029 , region overlaps with 45.993669831750786% of chr11:5777210..5805515 , region overlaps with 55.772113943028486% of chr11:5776623..5842356	chr11:5777210..5805515	0	11p15.4	2171	109	0.0502073	1.21844	6003	OR52N4 (+), intron of TRIM5 (-)	OR52N4 (+)	0	1.12973	0.748003	1.70627	0.562026	1	2.75814	2.20802	3.44534	3.93762e-19	2.97153	2.3795	3.71086	7.45942e-22	1.64055	1.34944	1.99446	6.79997e-07
contained within chr11:5505764..6194475 , contained within chr11:5730377..5970717 , contained within chr11:5776623..5842356 , contained within chr11:5777210..5805515 , region overlaps with 16.987021521274848% of chr11:5785023..5809477 , region overlaps with 18.942007557088878% of chr11:5784904..5809056 , region overlaps with 19.681287990800065% of chr11:5784859..5809215 , region overlaps with 19.…	chr11:5785023..5809477	0	11p15.4	2171	130	0.0598802	1.15934	6087	intron of TRIM5 (-)	TRIM5 (-)	0	0.98058	0.654347	1.46946	0.924294	1	2.76052	2.21004	3.4481	3.60017e-19	2.97492	2.38227	3.715	6.69154e-22	1.63945	1.3485	1.99317	7.06256e-07
contained within chr11:5505764..6194475 , contained within chr11:5730377..5970717 , contained within chr11:5776623..5842356 , contained within chr11:5777210..5805515 , contained within chr11:5782017..5809657 , contained within chr11:5782093..5812233 , contained within chr11:5783630..5809284 , contained within chr11:5783842..5809435 , contained within chr11:5783884..5810228 , contained within chr1…	chr11:5791622..5809657	0	11p15.4	2171	144	0.0663289	1.18315	13353	OR56B2P (+), intron of TRIM5 (-), region overlaps with 4.0814798172695275% of OR52N5 (-)	OR52N5 (-)	0	1.05761	0.725039	1.54272	0.77123	1	2.76025	2.20979	3.44782	3.64849e-19	2.97379	2.38142	3.71352	6.85717e-22	1.64088	1.34963	1.99499	6.78294e-07
chr11:5799860..5807979, contained within chr11:5505764..6194475 , contained within chr11:5730377..5970717 , contained within chr11:5776623..5842356 , contained within chr11:5782093..5812233 , contained within chr11:5783884..5810228 , region overlaps with 58.946149392009261% of chr11:5777210..5805515 , region overlaps with 93.119088978961599% of chr11:5784904..5809056 , region overlaps with 93.920…	chr11:5799860..5807979	0	11p15.4	2171	126	0.0580378	1.13771	10362	intron of TRIM5 (-), region overlaps with 4.7384674773209801% of OR52N5 (-) , region overlaps with 6.6203435630187224% of OR52N1 (-)	OR52N1 (-)	0	0.943231	0.619352	1.43648	0.785371	1	2.75948	2.20919	3.44684	3.72265e-19	2.97579	2.38297	3.71609	6.52877e-22	1.63896	1.3481	1.99256	7.16757e-07
contained within chr11:64487183..64620199	chr11:64487183..64620199	0	11q13.1	2171	157	0.0723169	1.60536	12280	CDC42BPG (-), contained within CDC42BPG (-)	CDC42BPG (-)	0	0.93554	0.618559	1.41496	0.752263	1	2.75658	2.20651	3.44379	4.29645e-19	2.9714	2.3793	3.71085	7.6108e-22	1.63582	1.34484	1.98976	8.44623e-07
chr11:64624637..64626194, region overlaps with 50.528750826173166% of chr11:64487183..64620199	chr11:64624637..64626194	0	11q13.1	2171	218	0.100415	1.60047	21182	EHD1 (-), region overlaps with 12.019639316400719% of CDC42BPG (-) , region overlaps with 15.399867812293458% of EHD1 (-) , region overlaps with 16.9058634689831% of EHD1 (-) , region overlaps with 37.225002360494756% of EHD1 (-) , region overlaps with 40.57690491927108% of EHD1 (-) , region overlaps with 49.457086205268624% of EHD1 (-) , region overlaps with 54.598243791898781% of EHD1 (-)	EHD1 (-)	0	0.969164	0.684512	1.37219	0.859863	1	2.75766	2.20711	3.44554	4.34796e-19	2.97349	2.38111	3.71324	6.99708e-22	1.63741	1.34604	1.99186	8.12336e-07
region is 4484 bp from chr11:64624637..64626194	chr11:64624637..64626194	4484	11q13.1	2171	289	0.133118	1.60128	15303	contained within EHD1 (-) , region overlaps with 26.275893615630924% of EHD1 (-) , region overlaps with 26.341240279683721% of EHD1 (-) , region overlaps with 81.435012742599483% of EHD1 (-) , region overlaps with 96.144546820884784% of EHD1 (-)	EHD1 (-)	0	0.901062	0.660482	1.22927	0.510915	1	2.75638	2.20646	3.44335	4.24252e-19	2.96174	2.37086	3.69988	1.1374e-21	1.63261	1.34238	1.98559	9.18026e-07
region is 19786 bp from chr11:64624637..64626194	chr11:64624637..64626194	19786	11q13.1	2171	288	0.132658	1.60112	35105	AP001187.1 (-), AP001187.11 (+), ATG2A (-), EHD1 (-), MIR192 (-), MIR194-2 (-), RP11-665N17.4 (-), region overlaps with 0.09970089730807577% of EHD1 (-) , region overlaps with 0.60675117504628973% of EHD1 (-) , region overlaps with 2.8542942600769119% of ATG2A (-) , region overlaps with 27.887765275601765% of EHD1 (-) , region overlaps with 3.3357071642216205% of EHD1 (-) , region overlaps with 3…	ATG2A (-)	0	0.905937	0.664056	1.23592	0.533042	1	2.75621	2.20633	3.44314	4.26254e-19	2.96302	2.37198	3.70134	1.07893e-21	1.63281	1.34251	1.98587	9.14978e-07
region is 31733 bp from chr11:64743070..64758087	chr11:64743070..64758087	31733	11q13.1	2171	239	0.110088	1.60214	30254	ATG2A (-), C11orf85 (-), GPHA2 (-), PPP2R5B (+), region overlaps with 11.886031599127387% of ATG2A (-) , region overlaps with 12.024856217359687% of ATG2A (-) , region overlaps with 12.031466913465987% of ATG2A (-) , region overlaps with 17.878627619488334% of C11orf85 (-) , region overlaps with 18.625636279500231% of C11orf85 (-) , region overlaps with 18.628941627553381% of C11orf85 (-)	C11orf85 (-)	0	0.861385	0.614101	1.20825	0.387432	1	2.76125	2.21051	3.4492	3.59453e-19	2.96034	2.37006	3.69763	1.11958e-21	1.6322	1.34225	1.98478	9.11941e-07
chr11:64743070..64758087	chr11:64743070..64758087	0	11q13.1	2171	134	0.0617227	1.59713	51293	BATF2 (-), region overlaps with 11.058039108650302% of BATF2 (-) , region overlaps with 14.06624685629618% of BATF2 (-) , region overlaps with 31.72752617316203% of C11orf85 (-) , region overlaps with 54.633185814828536% of C11orf85 (-) , region overlaps with 54.900278790478232% of C11orf85 (-) , region overlaps with 55.021152983837951% of C11orf85 (-)	BATF2 (-)	0	0.851677	0.548771	1.32178	0.474027	1	2.76436	2.21281	3.45337	3.38806e-19	2.96191	2.37114	3.69988	1.1049e-21	1.63783	1.34719	1.99119	7.42191e-07
chr11:81235878..81238950, chr11:81236290..81238950, chr11:81237620..81238950, region overlaps with 3.3111905978538578% of chr11:81234428..81236018 , region overlaps with 33.275421563617783% of chr11:81232433..81238950	chr11:81237620..81238950	0	11q14.1	2171	122	0.0561953	1.56324	9785	region is 17789 bp upstream of RP11-664H7.1 (+)	RP11-664H7.1 (+)	17789	1.68923	1.18824	2.40144	0.00349002	1	2.76661	2.21534	3.45504	2.81425e-19	3.00228	2.40413	3.74925	3.06901e-22	1.66257	1.36711	2.02188	3.53609e-07
region is 6529 bp from chr11:81237620..81238950	chr11:81237620..81238950	6529	11q14.1	2171	123	0.0566559	1.56375	9834	region is 7956 bp upstream of RP11-664H7.1 (+)	RP11-664H7.1 (+)	7956	1.6541	1.16348	2.3516	0.00505514	1	2.76465	2.21372	3.45268	3.00459e-19	2.99887	2.40141	3.74497	3.37822e-22	1.66372	1.36796	2.02343	3.44218e-07
region is 4903 bp from chr11:81266684..81268203	chr11:81266684..81268203	4903	11q14.1	2171	123	0.0566559	1.56458	6470	region is 1487 bp upstream of RP11-664H7.1 (+)	RP11-664H7.1 (+)	1487	1.6541	1.16348	2.3516	0.00505514	1	2.76465	2.21372	3.45268	3.00459e-19	2.99887	2.40141	3.74497	3.37822e-22	1.66372	1.36796	2.02343	3.44218e-07
chr11:81266684..81268203	chr11:81266684..81268203	0	11q14.1	2171	110	0.0506679	1.56036	9565	RP11-664H7.1 (+), RP11-664H7.2 (-)	RP11-664H7.2 (-)	0	1.76924	1.23852	2.52739	0.00171489	1	2.76947	2.21761	3.45867	2.60312e-19	2.99786	2.40065	3.74364	3.45056e-22	1.66422	1.3684	2.024	3.38066e-07
region is 102632 bp from chr11:86064248..86066066	chr11:86064248..86066066	102632	11q14.2	2171	461	0.212345	1.49758	5557	contained within ME3 (-) , intron of ME3 (-), intron of RP11-317J19.1 (+)	ME3 (-)	0	1.02949	0.810872	1.30706	0.811372	1	2.76156	2.21076	3.44958	3.56228e-19	2.97738	2.38388	3.71865	6.64975e-22	1.64078	1.34952	1.99489	6.8228e-07
region is 112232 bp from chr11:86064248..86066066	chr11:86064248..86066066	112232	11q14.2	2171	879	0.404883	1.5098	5046	intron of ME3 (-), intron of RP11-317J19.1 (+)	ME3 (-)	0	1.29434	1.06619	1.57132	0.009112	1	2.7882	2.23131	3.48408	1.87725e-19	3.00224	2.40332	3.75043	3.53196e-22	1.6524	1.35879	2.00946	4.86377e-07
region is 112895 bp from chr11:86303268..86306521	chr11:86303268..86306521	112895	11q14.2	2171	1308	0.602487	1.50771	7031	intron of ME3 (-), intron of RP11-317J19.1 (+)	ME3 (-)	0	1.30742	1.07065	1.59656	0.00854718	1	2.81716	2.25396	3.52107	8.89104e-20	3.00193	2.40324	3.74976	3.45638e-22	1.66597	1.36967	2.02636	3.24977e-07
region is 107413 bp from chr11:86303268..86306521	chr11:86303268..86306521	107413	11q14.2	2171	1135	0.522801	1.50409	5483	intron of ME3 (-), intron of RP11-317J19.1 (+)	ME3 (-)	0	1.26349	1.04056	1.53419	0.0182052	1	2.81514	2.25246	3.51837	9.2459e-20	2.99222	2.39605	3.73672	4.12038e-22	1.66343	1.36758	2.02327	3.52227e-07
region is 102207 bp from chr11:86303268..86306521	chr11:86303268..86306521	102207	11q14.2	2171	1033	0.475818	1.50273	5207	contained within ME3 (-) , intron of RP11-317J19.1 (+)	ME3 (-)	0	1.2375	1.02004	1.50132	0.0306739	1	2.81163	2.24978	3.51379	1.00137e-19	2.99078	2.39506	3.73466	4.17057e-22	1.65351	1.35982	2.01064	4.64246e-07
region is 74640 bp from chr11:86303268..86306521	chr11:86303268..86306521	74640	11q14.2	2171	190	0.0875173	1.51023	6426	intron of ME3 (-), intron of RP11-317J19.1 (+)	ME3 (-)	0	1.12886	0.814781	1.56402	0.466215	1	2.75972	2.2094	3.44711	3.68692e-19	2.97387	2.38141	3.71372	6.92315e-22	1.63837	1.34766	1.99178	7.27106e-07
region is 58459 bp from chr11:86303268..86306521	chr11:86303268..86306521	58459	11q14.2	2171	195	0.0898204	1.49451	16182	intron of ME3 (-), intron of RP11-317J19.1 (+)	ME3 (-)	0	1.1055	0.797919	1.53165	0.546548	1	2.76176	2.21105	3.44965	3.46987e-19	2.97332	2.381	3.713	7.00458e-22	1.6388	1.34802	1.9923	7.17241e-07
region is 19819 bp from chr11:88187128..88198930	chr11:88187128..88198930	19819	11q14.3	2171	136	0.0626439	1.54637	5937	region is 13059 bp downstream of GRM5 (-)	GRM5 (-)	13059	1.51846	1.07852	2.13786	0.0167081	1	2.77073	2.21862	3.46024	2.50745e-19	2.9808	2.38745	3.72162	5.19664e-22	1.65083	1.35775	2.00717	4.98329e-07
region is 25755 bp from chr11:88187128..88198930	chr11:88187128..88198930	25755	11q14.3	2171	138	0.0635652	1.54788	8651	region is 4409 bp downstream of GRM5 (-)	GRM5 (-)	4409	1.50963	1.07222	2.12547	0.0182993	1	2.7719	2.2195	3.46178	2.44765e-19	2.98214	2.38847	3.72337	5.04818e-22	1.6507	1.35765	2.00701	5.00382e-07
region is 34405 bp from chr11:88187128..88198930	chr11:88187128..88198930	34405	11q14.3	2171	245	0.112851	1.54647	8457	region overlaps with 0.37838477001300697% of GRM5 (-) , region overlaps with 47.865673406645385% of GRM5 (-) , region overlaps with 47.865673406645385% of GRM5-AS1 (+) , region overlaps with 9.6251625872058657% of GRM5 (-)	GRM5 (-)	0	1.64883	1.27302	2.13559	0.000151237	0.171653	2.76406	2.21287	3.45254	3.25383e-19	2.97354	2.38103	3.7135	7.13732e-22	1.65936	1.36466	2.0177	3.84198e-07
region is 42861 bp from chr11:88187128..88198930	chr11:88187128..88198930	42861	11q14.3	2171	310	0.142791	1.55252	9463	GRM5-AS1 (+), contained within GRM5 (-) , contained within GRM5-AS1 (+)	GRM5-AS1 (+)	0	1.59147	1.25195	2.02305	0.000147388	0.167285	2.75033	2.20159	3.43586	5.07927e-19	2.99063	2.39453	3.73512	4.50458e-22	1.67064	1.37354	2.032	2.79218e-07
region is 52323 bp from chr11:88187128..88198930	chr11:88187128..88198930	52323	11q14.3	2171	485	0.223399	1.55408	10879	contained within GRM5 (-) , intron of GRM5 (-), region overlaps with 54.885559334497657% of GRM5-AS1 (+)	GRM5 (-)	0	1.45137	1.17365	1.79481	0.000586809	0.666028	2.74519	2.19734	3.42963	6.02324e-19	2.97726	2.38373	3.71858	6.73315e-22	1.65714	1.3628	2.01506	4.13847e-07
region is 63201 bp from chr11:88187128..88198930	chr11:88187128..88198930	63201	11q14.3	2171	513	0.236297	1.55262	7001	intron of GRM5 (-)	GRM5 (-)	0	1.4877	1.20778	1.8325	0.000187668	0.213003	2.74122	2.19402	3.42489	6.90871e-19	2.98227	2.38762	3.72502	5.95497e-22	1.65442	1.36062	2.01165	4.48291e-07
region is 78779 bp from chr11:88187128..88198930	chr11:88187128..88198930	78779	11q14.3	2171	321	0.147858	1.5604	6023	intron of GRM5 (-)	GRM5 (-)	0	1.24906	0.970097	1.60824	0.0846039	1	2.75586	2.20591	3.44291	4.39999e-19	2.97603	2.38296	3.71671	6.7152e-22	1.63692	1.34635	1.9902	7.70095e-07
region is 84118 bp from chr11:88374069..88380618	chr11:88374069..88380618	84118	11q14.3	2171	259	0.1193	1.55747	6221	intron of GRM5 (-)	GRM5 (-)	0	1.2223	0.9259	1.61358	0.156583	1	2.76304	2.21183	3.45162	3.47682e-19	2.96967	2.37795	3.70863	7.95141e-22	1.63195	1.34217	1.9843	9.08337e-07
region is 80454 bp from chr12:23675303..23676354	chr12:23675303..23676354	80454	12p12.1	2171	121	0.0557347	1.52148	43892	region is 87591 bp downstream of SOX5 (-)	SOX5 (-)	87591	1.20156	0.801728	1.80079	0.373738	1	2.75901	2.20889	3.44614	3.73091e-19	2.98087	2.38694	3.72257	5.72724e-22	1.64293	1.35134	1.99745	6.34526e-07
region is 36774 bp from chr12:23675303..23676354	chr12:23675303..23676354	36774	12p12.1	2171	134	0.0617227	1.52484	43681	region is 43911 bp downstream of SOX5 (-)	SOX5 (-)	43911	1.14963	0.772664	1.71052	0.491567	1	2.75739	2.20753	3.44422	3.94951e-19	2.98168	2.38745	3.7238	5.73657e-22	1.64159	1.35027	1.99575	6.59335e-07
region is 13163 bp from chr12:23675303..23676354	chr12:23675303..23676354	13163	12p12.1	2171	155	0.0713957	1.4942	5821	region is 20300 bp downstream of SOX5 (-)	SOX5 (-)	20300	1.19768	0.839178	1.70934	0.320256	1	2.76078	2.21028	3.44837	3.55357e-19	2.97773	2.38458	3.71842	6.11041e-22	1.64198	1.3506	1.99623	6.51151e-07
region is 4553 bp from chr12:23675303..23676354	chr12:23675303..23676354	4553	12p12.1	2171	124	0.0571165	1.36123	7172	region overlaps with 15.295593976575573% of SOX5 (-) , region overlaps with 15.490797546012269% of SOX5 (-) , region overlaps with 18.934746235359732% of SOX5 (-) , region overlaps with 20.384829894032347% of SOX5 (-) , region overlaps with 38.943112102621306% of SOX5 (-) , region overlaps with 39.696040156162852% of SOX5 (-) , region overlaps with 78.625209146681541% of SOX5 (-)	SOX5 (-)	0	1.29243	0.905424	1.84486	0.157709	1	2.75263	2.20355	3.43855	4.66351e-19	2.96307	2.37246	3.70071	9.96911e-22	1.63942	1.34856	1.99302	7.01417e-07
region is 11724 bp from chr12:23675303..23676354	chr12:23675303..23676354	11724	12p12.1	2171	135	0.0621833	1.35542	7058	contained within SOX5 (-) , region overlaps with 80.362708982714651% of SOX5 (-)	SOX5 (-)	0	1.33004	0.94863	1.86481	0.0980986	1	2.74992	2.20151	3.43495	4.93402e-19	2.96126	2.37111	3.6983	1.0325e-21	1.6347	1.34468	1.98727	8.13269e-07
region is 6459 bp from chr12:27746753..27832308	chr12:27746753..27832308	6459	12p11.22	2171	167	0.0769231	1.57187	5856	intron of PPFIBP1 (+), region overlaps with 49.760928961748633% of PPFIBP1 (+)	PPFIBP1 (+)	0	1.40144	0.994116	1.97565	0.0540649	1	2.78402	2.22862	3.47784	1.90012e-19	2.99345	2.39704	3.73827	3.97648e-22	1.66065	1.36521	2.02003	3.88284e-07
region overlaps with 47.517672869098888% of chr12:27746753..27832308	chr12:27746753..27832308	0	12p11.22	2171	266	0.122524	1.57041	12307	RP11-709A23.2 (-), intron of PPFIBP1 (+), region overlaps with 2.6001462582270252% of PPFIBP1 (+)	PPFIBP1 (+)	0	1.60289	1.22569	2.09618	0.000567727	0.64437	2.84377	2.27525	3.55435	4.14735e-20	3.00009	2.40281	3.74585	3.02775e-22	1.67325	1.37555	2.03539	2.60753e-07
contained within chr12:27746753..27832308	chr12:27746753..27832308	0	12p11.22	2171	266	0.122524	1.57041	11777	RP11-1060J15.3 (-), intron of PPFIBP1 (+)	RP11-1060J15.3 (-)	0	1.60289	1.22569	2.09618	0.000567727	0.64437	2.84377	2.27525	3.55435	4.14735e-20	3.00009	2.40281	3.74585	3.02775e-22	1.67325	1.37555	2.03539	2.60753e-07
contained within chr12:27746753..27832308	chr12:27746753..27832308	0	12p11.22	2171	189	0.0870567	1.56702	7533	intron of PPFIBP1 (+)	PPFIBP1 (+)	0	1.66837	1.23321	2.25709	0.00090198	1	2.82254	2.25864	3.52722	7.15714e-20	2.99005	2.39467	3.73345	4.1147e-22	1.66659	1.37016	2.02714	3.19169e-07
region is 3852 bp from chr12:30232815..30234237	chr12:30232815..30234237	3852	12p11.22	2171	184	0.0847536	1.50898	6441	region is 124953 bp upstream of RP11-776A13.1 (+)	RP11-776A13.1 (+)	124953	0.6385	0.426075	0.956833	0.0297195	1	2.76341	2.21213	3.45206	3.43744e-19	2.9906	2.39475	3.7347	4.31933e-22	1.63662	1.34609	1.98985	7.78043e-07
region overlaps with 11.521518129447644% of chr12:30237225..30243397 , region overlaps with 12.961707895628599% of chr12:30237254..30243482 , region overlaps with 14.418841070823449% of chr12:30237233..30243568 , region overlaps with 20.603185360894614% of chr12:30237501..30243933 , region overlaps with 58.658082006099633% of chr12:30240075..30246179	chr12:30240075..30246179	0	12p11.22	2171	617	0.284201	1.40977	5902	region is 105297 bp upstream of RP11-776A13.1 (+)	RP11-776A13.1 (+)	105297	1.00112	0.807274	1.24152	0.991839	1	2.7606	2.20979	3.44872	3.79076e-19	2.97447	2.38196	3.71437	6.72576e-22	1.63977	1.34873	1.99362	7.01668e-07
region is 7381 bp from chr12:30240222..30241238	chr12:30240222..30241238	7381	12p11.22	2171	444	0.204514	1.36855	8900	region is 96398 bp upstream of RP11-776A13.1 (+)	RP11-776A13.1 (+)	96398	1.18416	0.938093	1.49478	0.154943	1	2.78147	2.22623	3.47518	2.16453e-19	2.9826	2.38841	3.72462	5.37481e-22	1.64335	1.35167	1.99797	6.26875e-07
region is 16280 bp from chr12:30240222..30241238	chr12:30240222..30241238	16280	12p11.22	2171	304	0.140028	1.34893	9836	region is 86563 bp upstream of RP11-776A13.1 (+)	RP11-776A13.1 (+)	86563	0.960288	0.721309	1.27844	0.781364	1	2.75779	2.20762	3.44508	4.05534e-19	2.97369	2.38133	3.71339	6.87893e-22	1.63956	1.34864	1.99325	7.0089e-07
region is 7374 bp from chr12:48199301..48209132	chr12:48199301..48209132	7374	12q13.12	2171	369	0.169968	1.5514	6359	HDAC7 (-), contained within HDAC7 (-) , region overlaps with 0.42459506211668496% of HDAC7 (-) , region overlaps with 0.48749803428211985% of HDAC7 (-) , region overlaps with 11.243906274571474% of HDAC7 (-) , region overlaps with 11.967290454473973% of HDAC7 (-) , region overlaps with 15.804371756565496% of HDAC7 (-) , region overlaps with 16.150338103475388% of HDAC7 (-) , region overlaps with …	HDAC7 (-)	0	1.09127	0.839086	1.41925	0.514759	1	2.77643	2.22132	3.47027	2.89617e-19	2.97969	2.38604	3.72104	5.88896e-22	1.64486	1.35265	2.0002	6.13117e-07
region is 1164 bp from chr12:48199301..48209132	chr12:48199301..48209132	1164	12q13.12	2171	431	0.198526	1.55991	6211	contained within HDAC7 (-) , region overlaps with 0.7567219449364031% of HDAC7 (-) , region overlaps with 16.068265979713413% of HDAC7 (-) , region overlaps with 70.359040412171964% of HDAC7 (-) , region overlaps with 92.014168410883912% of HDAC7 (-) , region overlaps with 93.302205763967152% of HDAC7 (-) , region overlaps with 99.291579455804211% of HDAC7 (-)	HDAC7 (-)	0	1.02057	0.79148	1.31597	0.875249	1	2.7647	2.21159	3.45615	4.29134e-19	2.97586	2.3829	3.71638	6.65992e-22	1.64123	1.34955	1.99596	6.95363e-07
region overlaps with 82.642409782284517% of chr12:48199301..48209132	chr12:48199301..48209132	0	12q13.12	2171	509	0.234454	1.56521	6706	intron of HDAC7 (-)	HDAC7 (-)	0	1.08366	0.855339	1.37293	0.505685	1	2.78383	2.22559	3.4821	3.06834e-19	2.98063	2.38671	3.72234	5.81334e-22	1.64681	1.354	2.00294	5.91202e-07
region overlaps with 61.892398673013126% of chr12:48199301..48209132	chr12:48199301..48209132	0	12q13.12	2171	512	0.235836	1.56587	6933	intron of HDAC7 (-), region overlaps with 28.760998124909854% of HDAC7 (-) , region overlaps with 35.006490696668109% of HDAC7 (-)	HDAC7 (-)	0	1.07062	0.845093	1.35634	0.571779	1	2.77965	2.22246	3.47652	3.3362e-19	2.98023	2.38635	3.7219	5.92169e-22	1.64594	1.35325	2.00194	6.09584e-07
region is 2642 bp from chr12:48199301..48209132	chr12:48199301..48209132	2642	12q13.12	2171	514	0.236757	1.56631	5439	intron of HDAC7 (-), region overlaps with 23.405037690751975% of HDAC7 (-) , region overlaps with 33.020775877918737% of HDAC7 (-) , region overlaps with 34.51002022430594% of HDAC7 (-) , region overlaps with 34.675491818348966% of HDAC7 (-) , region overlaps with 34.822577679720531% of HDAC7 (-) , region overlaps with 34.877734877734881% of HDAC7 (-) , region overlaps with 36.256664828093399% of…	HDAC7 (-)	0	1.0854	0.857549	1.37378	0.495458	1	2.78368	2.22566	3.48161	2.98603e-19	2.98152	2.38738	3.72353	5.71255e-22	1.6472	1.35428	2.00348	5.86162e-07
region is 8080 bp from chr12:48199301..48209132	chr12:48199301..48209132	8080	12q13.12	2171	518	0.2386	1.56691	5053	intron of HDAC7 (-), region overlaps with 32.218484068869977% of RP5-1057I20.2 (+)	RP5-1057I20.2 (+)	0	1.12206	0.888922	1.41635	0.332471	1	2.79406	2.23385	3.49475	2.25931e-19	2.98365	2.38914	3.72609	5.31905e-22	1.65034	1.35685	2.00732	5.31911e-07
region is 13132 bp from chr12:48199301..48209132	chr12:48199301..48209132	13132	12q13.12	2171	157	0.0723169	1.6045	6093	RP5-1057I20.2 (+), region overlaps with 52.502872148366976% of RP5-1057I20.2 (+) , region overlaps with 52.929591334318069% of RP5-1057I20.2 (+) , region overlaps with 76.366322008862625% of HDAC7 (-) , region overlaps with 99.162973904480552% of RP5-1057I20.2 (+)	RP5-1057I20.2 (+)	0	1.21181	0.824188	1.78173	0.328648	1	2.78528	2.2279	3.4821	2.43695e-19	2.97879	2.38533	3.7199	6.02946e-22	1.64606	1.35372	2.00152	5.85599e-07
region is 207998 bp from chr12:59805637..59895803	chr12:59805637..59895803	207998	12q14.1	2171	125	0.0575772	1.56051	17300	region is 132374 bp upstream of RP11-557F20.2 (-)	RP11-557F20.2 (-)	132374	1.32672	0.914074	1.92566	0.136926	1	2.75656	2.20671	3.44341	4.14572e-19	2.98113	2.38721	3.7228	5.62422e-22	1.65524	1.36073	2.01349	4.61987e-07
region is 187686 bp from chr12:59805637..59895803	chr12:59805637..59895803	187686	12q14.1	2171	129	0.0594196	1.5615	20313	region is 142048 bp downstream of RP11-272B17.1 (-)	RP11-272B17.1 (-)	142048	1.28559	0.885709	1.86601	0.18632	1	2.75815	2.20803	3.44534	3.93375e-19	2.97998	2.38635	3.72129	5.76174e-22	1.65401	1.3597	2.01202	4.81373e-07
region is 175527 bp from chr12:59805637..59895803	chr12:59805637..59895803	175527	12q14.1	2171	148	0.0681713	1.56571	12160	region is 129889 bp downstream of RP11-272B17.1 (-)	RP11-272B17.1 (-)	129889	1.38677	0.984164	1.95408	0.0616548	1	2.76021	2.20956	3.4481	3.77899e-19	2.98364	2.38911	3.72613	5.34195e-22	1.66086	1.36519	2.02057	3.93034e-07
region is 167325 bp from chr12:59805637..59895803	chr12:59805637..59895803	167325	12q14.1	2171	149	0.068632	1.56408	8203	region is 121687 bp downstream of RP11-272B17.1 (-)	RP11-272B17.1 (-)	121687	1.38204	0.980828	1.94738	0.0644067	1	2.76081	2.21002	3.44886	3.72524e-19	2.9842	2.38953	3.72686	5.28342e-22	1.66044	1.36486	2.02003	3.97683e-07
region is 160727 bp from chr12:59805637..59895803	chr12:59805637..59895803	160727	12q14.1	2171	149	0.068632	1.56408	6599	region is 115089 bp downstream of RP11-272B17.1 (-)	RP11-272B17.1 (-)	115089	1.38204	0.980828	1.94738	0.0644067	1	2.76081	2.21002	3.44886	3.72524e-19	2.9842	2.38953	3.72686	5.28342e-22	1.66044	1.36486	2.02003	3.97683e-07
region is 68418 bp from chr12:74857957..74922723	chr12:74857957..74922723	68418	12q21.2	2171	141	0.064947	1.51282	29175	contained within RP11-81H3.2 (-)	RP11-81H3.2 (-)	0	1.59088	1.1185	2.26276	0.009793	1	2.79459	2.23725	3.49077	1.35989e-19	3.00305	2.40488	3.75001	2.93346e-22	1.66041	1.36535	2.01923	3.78079e-07
region is 54526 bp from chr12:74857957..74922723	chr12:74857957..74922723	54526	12q21.2	2171	144	0.0663289	1.51335	13893	region overlaps with 48.787159000935723% of RP11-81H3.2 (-)	RP11-81H3.2 (-)	0	1.60479	1.13346	2.27212	0.0076733	1	2.79484	2.23743	3.49112	1.35609e-19	3.00297	2.40479	3.74995	2.95353e-22	1.66266	1.36711	2.0221	3.5519e-07
region is 48210 bp from chr12:74857957..74922723	chr12:74857957..74922723	48210	12q21.2	2171	147	0.0677107	1.51166	6317	region is 116554 bp downstream of RP11-81H3.1 (+)	RP11-81H3.1 (+)	116554	1.64575	1.16745	2.32001	0.0044592	1	2.79876	2.24051	3.49612	1.22318e-19	3.0058	2.40702	3.75353	2.73886e-22	1.66374	1.36801	2.02341	3.43079e-07
region is 30111 bp from chr12:74857957..74922723	chr12:74857957..74922723	30111	12q21.2	2171	148	0.0681713	1.51206	18100	region is 103705 bp upstream of ATXN7L3B (+)	ATXN7L3B (+)	103705	1.59263	1.13024	2.24419	0.00782114	1	2.79202	2.23522	3.48754	1.46033e-19	2.9997	2.40219	3.74582	3.23266e-22	1.65867	1.36402	2.01697	3.95816e-07
contained within chr12:83101045..83357621 , contained within chr12:83166821..83213521 , contained within chr12:83167353..83212805 , contained within chr12:83168826..83213129 , region overlaps with 30.32481182613413% of chr12:83168113..83201615 , region overlaps with 62.378788906218219% of chr12:83137872..83206342 , region overlaps with 62.378788906218219% of chr12:83168616..83206342 , region over…	chr12:83168826..83213129	0	12q21.31	2171	149	0.068632	1.56	14747	intron of TMTC2 (+)	TMTC2 (+)	0	1.53199	1.09193	2.14939	0.0135462	1	2.7571	2.20722	3.44398	4.033e-19	3.0157	2.41382	3.76766	2.51947e-22	1.65648	1.36222	2.0143	4.23924e-07
contained within chr12:83101045..83357621 , region overlaps with 4.7478360026952782% of chr12:83167353..83212805 , region overlaps with 6.4272015757010319% of chr12:83168826..83213129 , region overlaps with 8.459026589954906% of chr12:83166821..83213521	chr12:83168826..83213129	0	12q21.31	2171	152	0.0700138	1.56082	19293	intron of TMTC2 (+)	TMTC2 (+)	0	1.50904	1.07563	2.11708	0.0172147	1	2.76163	2.21087	3.44959	3.52561e-19	3.01293	2.41172	3.76402	2.67221e-22	1.65556	1.36149	2.01315	4.35613e-07
chr12:83239296..83245263, chr12:83240142..83242668, chr12:83240212..83243773, chr12:83241899..83243773, contained within chr12:83101045..83357621	chr12:83241899..83243773	0	12q21.31	2171	150	0.0690926	1.55909	21433	contained within TMTC2 (+) , intron of TMTC2 (+)	TMTC2 (+)	0	1.51976	1.0833	2.13207	0.0153842	1	2.76007	2.20967	3.44757	3.65783e-19	3.01192	2.41102	3.76258	2.69622e-22	1.65634	1.36212	2.01412	4.25493e-07
chr12:83266497..83270119, contained within chr12:83101045..83357621	chr12:83266497..83270119	0	12q21.31	2171	150	0.0690926	1.55909	21650	intron of TMTC2 (+)	TMTC2 (+)	0	1.51976	1.0833	2.13207	0.0153842	1	2.76007	2.20967	3.44757	3.65783e-19	3.01192	2.41102	3.76258	2.69622e-22	1.65634	1.36212	2.01412	4.25493e-07
contained within chr12:83101045..83357621	chr12:83101045..83357621	0	12q21.31	2171	109	0.0502073	1.55596	14800	intron of TMTC2 (+)	TMTC2 (+)	0	1.64373	1.11925	2.41398	0.0112586	1	2.76424	2.21308	3.45266	3.20247e-19	3.01447	2.41311	3.7657	2.48713e-22	1.64317	1.35167	1.99753	6.21476e-07
region is 31257 bp from chr12:92636928..92647314	chr12:92636928..92647314	31257	12q22	2171	110	0.0506679	1.55489	5530	region is 35912 bp upstream of Y_RNA (-)	Y_RNA (-)	35912	1.33399	0.882159	2.01724	0.172013	1	2.77711	2.22309	3.4692	2.31676e-19	2.98041	2.38689	3.7215	5.49022e-22	1.65318	1.35924	2.0107	4.83637e-07
region is 24374 bp from chr12:92636928..92647314	chr12:92636928..92647314	24374	12q22	2171	110	0.0506679	1.55489	6884	region is 41441 bp upstream of Y_RNA (-)	Y_RNA (-)	41441	1.33399	0.882159	2.01724	0.172013	1	2.77711	2.22309	3.4692	2.31676e-19	2.98041	2.38689	3.7215	5.49022e-22	1.65318	1.35924	2.0107	4.83637e-07
region is 13858 bp from chr12:92636928..92647314	chr12:92636928..92647314	13858	12q22	2171	117	0.0538922	1.55776	8139	region is 50702 bp upstream of Y_RNA (-)	Y_RNA (-)	50702	1.3896	0.939999	2.05425	0.0989954	1	2.77684	2.22301	3.46865	2.28409e-19	2.98139	2.38764	3.72278	5.36899e-22	1.6511	1.35784	2.0077	5.00678e-07
region is 55690 bp from chr13:29752285..29754724	chr13:29752285..29754724	55690	13q12.3	2171	224	0.103178	1.49198	18914	MTUS2-AS2 (-), intron of MTUS2 (+)	MTUS2-AS2 (-)	0	1.10435	0.792885	1.53816	0.557106	1	2.77741	2.22132	3.4727	3.19864e-19	2.97488	2.38229	3.71487	6.63915e-22	1.63983	1.34885	1.99357	6.95116e-07
region is 74603 bp from chr13:29752285..29754724	chr13:29752285..29754724	74603	13q12.3	2171	242	0.111469	1.50845	15223	intron of MTUS2 (+)	MTUS2 (+)	0	1.04142	0.750404	1.4453	0.80822	1	2.76788	2.21354	3.46104	4.31497e-19	2.97452	2.382	3.71442	6.71125e-22	1.6395	1.34857	1.99318	7.02892e-07
region is 94141 bp from chr13:29752285..29754724	chr13:29752285..29754724	94141	13q12.3	2171	440	0.202672	1.50853	5510	intron of MTUS2 (+)	MTUS2 (+)	0	1.0914	0.858527	1.38743	0.475073	1	2.77273	2.21906	3.46455	2.87052e-19	2.97559	2.38294	3.71564	6.41445e-22	1.64404	1.3521	1.99902	6.21922e-07
region is 99650 bp from chr13:29752285..29754724	chr13:29752285..29754724	99650	13q12.3	2171	255	0.117457	1.5251	5900	contained within MTUS2 (+) , region overlaps with 26.016949152542374% of MTUS2 (+)	MTUS2 (+)	0	1.00321	0.746219	1.34871	0.983056	1	2.76048	2.21001	3.44807	3.60827e-19	2.97441	2.38191	3.71428	6.72822e-22	1.6399	1.34859	1.99414	7.15543e-07
region is 108804 bp from chr13:29752285..29754724	chr13:29752285..29754724	108804	13q12.3	2171	198	0.0912022	1.50862	5794	intron of MTUS2 (+)	MTUS2 (+)	0	1.12024	0.819046	1.5322	0.477294	1	2.75541	2.20584	3.4419	4.25379e-19	2.97573	2.3831	3.71574	6.33873e-22	1.6461	1.35354	2.0019	5.97195e-07
region is 9225 bp from chr13:43200529..43228645	chr13:43200529..43228645	9225	13q14.11	2171	181	0.0833717	1.61765	5092	region is 5158 bp downstream of TNFSF11 (+)	TNFSF11 (+)	5158	1.43087	1.04184	1.96518	0.0268855	1	2.80302	2.24286	3.50309	1.29015e-19	2.96715	2.37612	3.7052	8.27517e-22	1.66347	1.36746	2.02356	3.5744e-07
region overlaps with 11.827756547674527% of chr13:43200764..43232996 , region overlaps with 14.01808183428092% of chr13:43200529..43228645	chr13:43200764..43232996	0	13q14.11	2171	206	0.0948871	1.6217	10729	region is 10249 bp downstream of TNFSF11 (+)	TNFSF11 (+)	10249	1.41522	1.0457	1.91531	0.0244845	1	2.79858	2.23949	3.49724	1.42017e-19	2.96783	2.37654	3.70624	8.29533e-22	1.66987	1.37233	2.03192	3.03506e-07
chr13:43210723..43215980, contained within chr13:43200529..43228645 , contained within chr13:43200764..43232996 , region overlaps with 0.099564405724953314% of chr13:43218086..43219835 , region overlaps with 45.917859365276911% of chr13:43210723..43218841 , region overlaps with 79.856876166770377% of chr13:43205269..43229438 , region overlaps with 80.995644057249535% of chr13:43205086..43225720	chr13:43218086..43219835	0	13q14.11	2171	223	0.102718	1.62247	16070	region is 20977 bp downstream of TNFSF11 (+)	TNFSF11 (+)	20977	1.33297	0.990888	1.79314	0.0574988	1	2.78831	2.23158	3.48393	1.81568e-19	2.97027	2.37853	3.70923	7.68237e-22	1.65844	1.36354	2.01713	4.10505e-07
contained within chr13:43200764..43232996 , contained within chr13:43205269..43229438 , region overlaps with 16.093126797143125% of chr13:43218086..43219835 , region overlaps with 6.8732028568778398% of chr13:43210723..43218841 , region overlaps with 70.679899823764032% of chr13:43205086..43225720 , region overlaps with 97.810963732492354% of chr13:43200529..43228645	chr13:43218086..43219835	0	13q14.11	2171	157	0.0723169	1.62875	10781	region is 37046 bp downstream of TNFSF11 (+)	TNFSF11 (+)	37046	1.06594	0.725502	1.56612	0.744958	1	2.76455	2.21281	3.45386	3.4579e-19	2.97454	2.38198	3.71451	6.74819e-22	1.64334	1.35109	1.9988	6.62814e-07
region overlaps with 48.061653432975241% of chr13:43200764..43232996 , region overlaps with 6.5156468939747771% of chr13:43205269..43229438	chr13:43205269..43229438	0	13q14.11	2171	109	0.0502073	1.63299	8564	region is 47826 bp downstream of TNFSF11 (+)	TNFSF11 (+)	47826	1.19913	0.772222	1.86203	0.418646	1	2.77158	2.21837	3.46274	2.85223e-19	2.9744	2.38192	3.71424	6.7115e-22	1.64662	1.35403	2.00243	5.83846e-07
region is 124736 bp from chr13:47657922..47667283	chr13:47657922..47667283	124736	13q14.2	2171	154	0.0709351	1.62948	5078	region is 99726 bp downstream of HTR2A-AS1 (+)	HTR2A-AS1 (+)	99726	1.52222	1.08482	2.13597	0.0150543	1	2.76958	2.21711	3.45972	2.85867e-19	3.00005	2.4019	3.74715	3.54015e-22	1.66296	1.36711	2.02283	3.60659e-07
region is 105817 bp from chr13:47657922..47667283	chr13:47657922..47667283	105817	13q14.2	2171	181	0.0833717	1.60686	7401	region is 116322 bp downstream of HTR2A-AS1 (+)	HTR2A-AS1 (+)	116322	1.88583	1.36976	2.59635	0.000100777	0.114382	2.96644	2.36471	3.72128	5.4093e-21	2.9913	2.39641	3.73388	3.48458e-22	1.65065	1.35746	2.00716	5.08267e-07
region is 99036 bp from chr13:47657922..47667283	chr13:47657922..47667283	99036	13q14.2	2171	129	0.0594196	1.60437	6782	region is 123722 bp downstream of HTR2A-AS1 (+)	HTR2A-AS1 (+)	123722	1.69914	1.14929	2.51206	0.00787083	1	2.89229	2.30671	3.62652	3.53013e-20	2.97624	2.38412	3.71544	5.60794e-22	1.64914	1.35629	2.00522	5.29599e-07
contained within chr14:105400671..105419692 , contained within chr14:105407011..105419907 , contained within chr14:105407011..105420097 , contained within chr14:105407351..105420095 , region overlaps with 39.953881629515756% of chr14:105413780..105419762 , region overlaps with 70.530361260568796% of chr14:105411791..105420097	chr14:105413780..105419762	0	14q32.33	2171	153	0.0704744	1.60253	6505	contained within AHNAK2 (-) , intron of AHNAK2 (-)	AHNAK2 (-)	0	1.44404	1.01039	2.06381	0.043722	1	2.79667	2.23801	3.49477	1.48854e-19	2.98472	2.3899	3.72758	5.24251e-22	1.65713	1.36259	2.01534	4.22242e-07
region overlaps with 15.179266449929028% of chr14:105400671..105419692 , region overlaps with 15.499793946609278% of chr14:105413780..105419762 , region overlaps with 16.163743761161225% of chr14:105407011..105419907 , region overlaps with 17.024589037959615% of chr14:105407351..105420095 , region overlaps with 17.03374696643619% of chr14:105407011..105420097 , region overlaps with 17.03374696643…	chr14:105413780..105419762	0	14q32.33	2171	153	0.0704744	1.60253	21839	AHNAK2 (-), contained within AHNAK2 (-) , region overlaps with 17.697696780988139% of AHNAK2 (-) , region overlaps with 93.603186959109848% of AHNAK2 (-)	AHNAK2 (-)	0	1.44404	1.01039	2.06381	0.043722	1	2.79667	2.23801	3.49477	1.48854e-19	2.98472	2.3899	3.72758	5.24251e-22	1.65713	1.36259	2.01534	4.22242e-07
region is 18454 bp from chr14:105413780..105419762	chr14:105413780..105419762	18454	14q32.33	2171	153	0.0704744	1.60253	5714	intron of AHNAK2 (-)	AHNAK2 (-)	0	1.44404	1.01039	2.06381	0.043722	1	2.79667	2.23801	3.49477	1.48854e-19	2.98472	2.3899	3.72758	5.24251e-22	1.65713	1.36259	2.01534	4.22242e-07
contained within chr14:105508573..105688010 , contained within chr14:105513346..105949426 , contained within chr14:105615648..105685865 , contained within chr14:105615648..105722725 , contained within chr14:105615648..106072315 , contained within chr14:105654606..105932544	chr14:105654606..105932544	0	14q32.33	2171	196	0.090281	1.59963	6059	region is 10036 bp upstream of NUDT14 (-)	NUDT14 (-)	10036	0.895427	0.617002	1.29949	0.561042	1	2.74834	2.19926	3.43451	6.06699e-19	2.97263	2.38045	3.71213	7.13465e-22	1.63744	1.34682	1.99076	7.54147e-07
contained within chr14:105508573..105688010 , contained within chr14:105513346..105949426 , contained within chr14:105615648..105685865 , contained within chr14:105615648..105722725 , contained within chr14:105615648..106072315 , contained within chr14:105654606..105932544	chr14:105654606..105932544	0	14q32.33	2171	201	0.0925841	1.60129	9455	region is 2425 bp downstream of BRF1 (-)	BRF1 (-)	2425	0.911654	0.631614	1.31586	0.621304	1	2.74951	2.20004	3.43623	6.0218e-19	2.97279	2.38057	3.71235	7.11492e-22	1.63765	1.34698	1.99104	7.50221e-07
contained within chr14:105508573..105688010 , contained within chr14:105513346..105949426 , contained within chr14:105615648..105722725 , contained within chr14:105615648..106072315 , contained within chr14:105654606..105932544 , contained within chr14:105676468..105708049 , region overlaps with 70.921732929220894% of chr14:105615648..105685865	chr14:105676468..105708049	0	14q32.33	2171	117	0.0538922	1.5978	5609	BRF1 (-), contained within BRF1 (-) , intron of BRF1 (-), region overlaps with 38.545195221964704% of BRF1 (-) , region overlaps with 62.881083972187554% of BRF1 (-)	BRF1 (-)	0	1.11273	0.723852	1.71052	0.626331	1	2.76729	2.21495	3.45737	3.22352e-19	2.97602	2.38321	3.71629	6.42153e-22	1.64016	1.34912	1.99399	6.88285e-07
chr14:106370161..106373946, chr14:106370574..106372910, chr14:106370629..106380666, chr14:106372099..106383431, chr14:106373145..106382407, contained within chr14:105971894..106768594 , contained within chr14:106052033..107166594 , contained within chr14:106053916..106966424 , contained within chr14:106068764..107035282 , contained within chr14:106168433..106693498 , contained within chr14:106173…	chr14:106385929..106447228	0	14q32.33 -	2171	112	0.0515891	1.57061	20340	IGHD1-1 (-), IGHD1-14 (-), IGHD1-7 (-), IGHD2-2 (-), IGHD2-8 (-), IGHD3-10 (-), IGHD3-3 (-), IGHD3-9 (-), IGHD4-11 (-), IGHD4-4 (-), IGHD5-12 (-), IGHD5-5 (-), IGHD6-13 (-), IGHD6-6 (-), region overlaps with 10.806293018682398% of KIAA0125 (+) , region overlaps with 10.816125860373647% of KIAA0125 (+) , region overlaps with 13.062930186823992% of KIAA0125 (+)	IGHD1-1 (-)	0	1.03007	0.6567	1.61573	0.897353	1	2.76301	2.21106	3.45274	3.93625e-19	2.97414	2.3817	3.71394	6.78128e-22	1.63981	1.34884	1.99356	6.95691e-07
chr14:106395490..106396522, chr14:106395897..106410918, chr14:106395937..106405930, chr14:106396987..106406392, chr14:106397188..106403443, chr14:106409227..106410785, chr14:106410998..106420896, chr14:106412200..106418459, chr14:106412200..106447228, chr14:106419651..106448741, chr14:106424710..106447228, chr14:106437220..106447228, chr14:106441617..106452301, contained within chr14:105971894..1…	chr14:106450881..106825608	0		2171	147	0.0677107	1.55966	67244	AB019441.29 (-), ADAM6 (-), IGHV1-2 (-), IGHV6-1 (-), IGHVII-1-1 (-), KIAA0125 (+), region overlaps with 3.0233180655523171% of KIAA0125 (+) , region overlaps with 3.0322407947177443% of KIAA0125 (+) , region overlaps with 7.9308191065373856% of KIAA0125 (+)	IGHV1-2 (-)	0	1.00824	0.677266	1.50095	0.967771	1	2.76126	2.20971	3.45048	4.10671e-19	2.97432	2.38183	3.7142	6.76606e-22	1.63962	1.34864	1.99338	7.02407e-07
chr14:106471840..106503095, chr14:106474014..106503223, chr14:106480114..106494394, chr14:106483732..106485019, chr14:106484756..106497960, chr14:106485465..106494015, chr14:106485763..106500106, contained within chr14:105971894..106768594 , contained within chr14:106052033..107166594 , contained within chr14:106053916..106966424 , contained within chr14:106068764..107035282 , contained within ch…	chr14:106537234..106560121	0		2171	191	0.0879779	1.56193	83965	IGHV1-3 (-), IGHV2-5 (-), IGHV3-6 (-), IGHV3-7 (-), IGHV4-4 (-), IGHVIII-2-1 (-), IGHVIII-5-1 (-), IGHVIII-5-2 (-)	IGHV3-7 (-)	0	1.17846	0.846507	1.64058	0.330652	1	2.78265	2.22641	3.47786	2.37442e-19	2.9703	2.37876	3.70896	7.40386e-22	1.63674	1.34625	1.98991	7.70525e-07
chr14:106540090..106557226, chr14:106540130..106571597, chr14:106543403..106573211, contained within chr14:105971894..106768594 , contained within chr14:106052033..107166594 , contained within chr14:106053916..106966424 , contained within chr14:106068764..107035282 , contained within chr14:106168433..106693498 , contained within chr14:106173554..107103804 , contained within chr14:106178497..10681…	chr14:106587989..106778282	0		2171	245	0.112851	1.55721	51645	IGHV1-12 (-), IGHV1-8 (-), IGHV2-10 (-), IGHV3-11 (-), IGHV3-13 (-), IGHV3-9 (-), IGHVIII-11-1 (-)	IGHV3-13 (-)	0	1.25553	0.935697	1.6847	0.129281	1	2.79364	2.23523	3.49156	1.72396e-19	2.97821	2.38505	3.7189	5.93842e-22	1.63757	1.34695	1.99088	7.49553e-07
contained within chr14:105971894..106768594 , contained within chr14:106052033..107166594 , contained within chr14:106053916..106966424 , contained within chr14:106068764..107035282 , contained within chr14:106168433..106693498 , contained within chr14:106173554..107103804 , contained within chr14:106178497..106810742 , contained within chr14:106218573..106859046 , contained within chr14:10625860…	chr14:106608929..106759988	0		2171	222	0.102257	1.55385	30346	IGHV1-14 (-), IGHV1-17 (-), IGHV3-15 (-), IGHV3-16 (-), IGHVII-15-1 (-), IGHVIII-16-1 (-)	IGHV1-17 (-)	0	1.20795	0.882854	1.65275	0.237572	1	2.78638	2.22943	3.48246	2.12132e-19	2.97826	2.38503	3.71904	5.98833e-22	1.63978	1.3488	1.99353	6.97188e-07
contained within chr14:105971894..106768594 , contained within chr14:106052033..107166594 , contained within chr14:106053916..106966424 , contained within chr14:106068764..107035282 , contained within chr14:106168433..106693498 , contained within chr14:106173554..107103804 , contained within chr14:106178497..106810742 , contained within chr14:106218573..106859046 , contained within chr14:10625860…	chr14:106645652..106837204	0		2171	153	0.0704744	1.53589	18945	IGHV1-18 (-), SLC20A1P2 (-)	IGHV1-18 (-)	0	1.26663	0.877811	1.82768	0.206448	1	2.77876	2.224	3.47191	2.36801e-19	2.98391	2.3894	3.72635	5.23194e-22	1.63959	1.34862	1.99334	7.02993e-07
chr14:106676460..106681276, contained within chr14:105971894..106768594 , contained within chr14:106052033..107166594 , contained within chr14:106053916..106966424 , contained within chr14:106068764..107035282 , contained within chr14:106168433..106693498 , contained within chr14:106173554..107103804 , contained within chr14:106178497..106810742 , contained within chr14:106218573..106859046 , con…	chr14:106692176..106786629	0		2171	140	0.0644864	1.53923	30610	AB019440.1 (+), AB019440.50 (+), IGHV3-20 (-), IGHV3-21 (-), IGHVII-20-1 (-)	IGHV3-21 (-)	0	1.32805	0.920571	1.9159	0.129173	1	2.78006	2.22515	3.47335	2.23697e-19	2.97909	2.38567	3.72011	5.86769e-22	1.63761	1.34696	1.99098	7.50371e-07
chr14:36584799..36591147	chr14:36584799..36591147	0	14q13.3	2171	113	0.0520497	1.62643	28118	intron of LINC00609 (+), region overlaps with 21.854328188349101% of PTCSC3 (-)	PTCSC3 (-)	0	1.20856	0.785551	1.85937	0.388767	1	2.76819	2.2161	3.45783	2.92639e-19	2.98962	2.39342	3.73433	4.89369e-22	1.63598	1.34557	1.98907	7.93865e-07
region is 14119 bp from chr14:36647296..36648407	chr14:36647296..36648407	14119	14q13.3	2171	133	0.0612621	1.62672	21720	contained within PTCSC3 (-) , intron of LINC00609 (+)	PTCSC3 (-)	0	1.34147	0.912619	1.97183	0.134981	1	2.78299	2.22754	3.47694	2.04037e-19	2.99332	2.39687	3.73819	4.03618e-22	1.63124	1.34157	1.98347	9.3008e-07
region is 81970 bp from chr14:51408955..51418438	chr14:51408955..51418438	81970	14q22.1	2171	132	0.0608015	1.58961	5434	intron of RP11-218E20.2 (+), region overlaps with 43.743099006256905% of PYGL (-)	PYGL (-)	0	1.64276	1.14357	2.35984	0.00723291	1	2.79995	2.24125	3.49792	1.22367e-19	3.01052	2.41056	3.75981	2.49847e-22	1.65411	1.36038	2.01126	4.52154e-07
region is 71043 bp from chr14:51408955..51418438	chr14:51408955..51418438	71043	14q22.1	2171	129	0.0594196	1.58946	6176	intron of PYGL (-), region overlaps with 10.395077720207253% of RP11-218E20.2 (+)	PYGL (-)	0	1.55581	1.07138	2.25927	0.0202183	1	2.79516	2.23739	3.49197	1.41107e-19	3.00635	2.4072	3.75464	2.82686e-22	1.65074	1.35767	2.00708	5.0028e-07
region is 65157 bp from chr14:51408955..51418438	chr14:51408955..51418438	65157	14q22.1	2171	131	0.0603409	1.59088	5887	intron of PYGL (-), region overlaps with 83.540003397316127% of ABHD12B (+) , region overlaps with 83.590963139120106% of ABHD12B (+)	ABHD12B (+)	0	1.54231	1.06198	2.23989	0.0228536	1	2.796	2.23793	3.49324	1.40741e-19	3.00747	2.40796	3.75623	2.80038e-22	1.65001	1.35707	2.00617	5.11681e-07
region is 59104 bp from chr14:51408955..51418438	chr14:51408955..51418438	59104	14q22.1	2171	129	0.0594196	1.59008	6054	contained within ABHD12B (+) , intron of PYGL (-)	ABHD12B (+)	0	1.55311	1.06952	2.25535	0.0207162	1	2.79525	2.23743	3.49214	1.41455e-19	3.00654	2.40732	3.75492	2.82514e-22	1.65015	1.35719	2.00635	5.09419e-07
region is 46535 bp from chr14:51408955..51418438	chr14:51408955..51418438	46535	14q22.1	2171	128	0.058959	1.58922	12570	ABHD12B (+), contained within ABHD12B (+) , intron of PYGL (-), region overlaps with 15.616547334924425% of ABHD12B (+) , region overlaps with 16.873508353221958% of ABHD12B (+) , region overlaps with 36.825775656324581% of ABHD12B (+) , region overlaps with 83.038981702466188% of ABHD12B (+)	ABHD12B (+)	0	1.5033	1.02925	2.1957	0.0349316	1	2.79143	2.23442	3.48729	1.56763e-19	3.00286	2.40442	3.75024	3.11467e-22	1.64944	1.35661	2.00548	5.20904e-07
region is 57880 bp from chr14:57030314..57031982	chr14:57030314..57031982	57880	14q23.1	2171	159	0.0732381	1.56224	12479	intron of TMEM260 (+)	TMEM260 (+)	0	1.39013	0.995494	1.9412	0.053176	1	2.77765	2.22362	3.46971	2.2442e-19	2.97784	2.38474	3.71845	6.01642e-22	1.6468	1.35453	2.00214	5.61153e-07
region is 52078 bp from chr14:57030314..57031982	chr14:57030314..57031982	52078	14q23.1	2171	114	0.0525104	1.5569	5803	intron of TMEM260 (+)	TMEM260 (+)	0	1.63562	1.12024	2.38811	0.0108337	1	2.78819	2.23208	3.48284	1.64858e-19	2.99916	2.40163	3.74536	3.35988e-22	1.65643	1.36222	2.01419	4.23065e-07
region is 49692 bp from chr14:86568625..86571765	chr14:86568625..86571765	49692	14q31.3	2171	112	0.0515891	1.32387	17477	region is 50058 bp downstream of CTD-2341M24.1 (+)	CTD-2341M24.1 (+)	50058	1.00086	0.631249	1.5869	0.99707	1	2.76053	2.20975	3.44859	3.78383e-19	2.97448	2.38178	3.71466	6.93934e-22	1.63973	1.34877	1.99347	6.97576e-07
chr15:20205022..20227373, chr15:20214573..20243361, chr15:20226479..20278029, chr15:20235521..20311393, chr15:20252917..20281714, chr15:20253754..20258319, chr15:20256110..20272047, chr15:20277399..20306328, chr15:20305663..20306748, chr15:20305663..20312143, contained within chr15:20003725..23814757 , contained within chr15:20143651..23690892 , contained within chr15:20161372..22351239 , contain…	chr15:20306813..20710181	0	15q11.2	2171	209	0.096269	1.56789	114630	IGHD1OR15-1A (-), IGHD2OR15-2A (-), IGHD3OR15-3A (-), IGHD4OR15-4A (-), IGHD5OR15-5A (-), RN7SL584P (-), RP11-1360M22.2 (-), RP11-173D3.2 (-)	RN7SL584P (-)	0	1.17377	0.852451	1.61622	0.326203	1	2.76647	2.21472	3.45569	3.07908e-19	2.98011	2.38643	3.72149	5.76331e-22	1.65001	1.35658	2.00692	5.37296e-07
chr15:20329950..20354075, chr15:20394226..20412576, contained within chr15:20003725..23814757 , contained within chr15:20143651..23690892 , contained within chr15:20161372..22351239 , contained within chr15:20161372..22368110 , contained within chr15:20161372..22449059 , contained within chr15:20161372..22755185 , contained within chr15:20161372..23226254 , contained within chr15:20167086..212002…	chr15:20435114..20705194	0	15q11.2	2171	296	0.136343	1.56193	117629	BMS1P15 (+), RP11-173D3.1 (-), region overlaps with 2.8938442050854807% of RP11-492D6.3 (-)	RP11-492D6.3 (-)	0	1.25438	0.953323	1.6505	0.105531	1	2.77894	2.22446	3.47164	2.23514e-19	2.99316	2.39663	3.73815	4.13096e-22	1.65309	1.35933	2.01033	4.77043e-07
contained within chr15:20003725..23814757 , contained within chr15:20143651..23690892 , contained within chr15:20161372..22351239 , contained within chr15:20161372..22368110 , contained within chr15:20161372..22449059 , contained within chr15:20161372..22755185 , contained within chr15:20161372..23226254 , contained within chr15:20167086..21200251 , contained within chr15:20167086..22588036 , con…	chr15:20448194..20771729	0	15q11.2	2171	293	0.134961	1.56259	27932	contained within RP11-492D6.3 (-)	RP11-492D6.3 (-)	0	1.26966	0.964969	1.67055	0.0881399	1	2.78012	2.22542	3.47309	2.15417e-19	2.9945	2.39772	3.7398	3.96444e-22	1.65263	1.35901	2.00969	4.81142e-07
chr15:20477056..20488528, contained within chr15:20003725..23814757 , contained within chr15:20143651..23690892 , contained within chr15:20161372..22351239 , contained within chr15:20161372..22368110 , contained within chr15:20161372..22449059 , contained within chr15:20161372..22755185 , contained within chr15:20161372..23226254 , contained within chr15:20167086..21200251 , contained within chr1…	chr15:20488487..20593881	0	15q11.2	2171	317	0.146016	1.56278	29088	region overlaps with 19.066281628162816% of CHEK2P2 (+) , region overlaps with 19.114411441144114% of CHEK2P2 (+) , region overlaps with 21.651540154015404% of CHEK2P2 (+) , region overlaps with 60.337596259625961% of RP11-492D6.3 (-)	CHEK2P2 (+)	0	1.24211	0.951063	1.62222	0.111462	1	2.77944	2.22488	3.47222	2.1925e-19	2.99305	2.39654	3.73804	4.15007e-22	1.64585	1.35373	2.00101	5.79235e-07
chr15:20498669..20499279, chr15:20506939..20512684, contained within chr15:20003725..23814757 , contained within chr15:20143651..23690892 , contained within chr15:20161372..22351239 , contained within chr15:20161372..22368110 , contained within chr15:20161372..22449059 , contained within chr15:20161372..22755185 , contained within chr15:20161372..23226254 , contained within chr15:20167086..212002…	chr15:20506939..20512684	0	15q11.2	2171	321	0.147858	1.56419	37857	region overlaps with 6.6539873735372579% of CHEK2P2 (+) , region overlaps with 6.7279499167921388% of CHEK2P2 (+)	CHEK2P2 (+)	0	1.22746	0.939768	1.60323	0.132559	1	2.78371	2.22803	3.47798	2.02826e-19	2.98866	2.39318	3.73231	4.58187e-22	1.64556	1.35348	2.00066	5.84853e-07
chr15:20535515..20555878, chr15:20538106..20558421, chr15:20538802..20565635, chr15:20542387..20560782, chr15:20542387..20562852, chr15:20543272..20558678, chr15:20543552..20549778, contained within chr15:20003725..23814757 , contained within chr15:20143651..23690892 , contained within chr15:20161372..22351239 , contained within chr15:20161372..22368110 , contained within chr15:20161372..22449059…	chr15:20565618..20595884	0	15q11.2	2171	333	0.153386	1.56608	42413	AC026495.1 (+), RP11-509A17.3 (+), snoU13 (-)	AC026495.1 (+)	0	1.20011	0.920238	1.5651	0.178158	1	2.78638	2.22979	3.48189	1.99658e-19	2.98428	2.38979	3.72666	5.09101e-22	1.64557	1.35347	2.00072	5.86358e-07
chr15:20578409..20590030, chr15:20580758..20590327, chr15:20581037..20589734, chr15:20581498..20590580, chr15:20582210..20588054, chr15:20583628..20589927, chr15:20584035..20588705, contained within chr15:20003725..23814757 , contained within chr15:20143651..23690892 , contained within chr15:20161372..22351239 , contained within chr15:20161372..22368110 , contained within chr15:20161372..22449059…	chr15:20586927..21200251	0	15q11.2	2171	265	0.122064	1.58148	16559	region overlaps with 15.484026813213358% of HERC2P3 (-) , region overlaps with 16.625400084546168% of HERC2P3 (-) , region overlaps with 19.638867081345492% of HERC2P3 (-)	HERC2P3 (-)	0	1.18403	0.880358	1.59245	0.263896	1	2.77885	2.224	3.47211	2.38572e-19	2.98597	2.391	3.72899	4.97256e-22	1.64263	1.35112	1.99704	6.38836e-07
chr15:20672614..20707535, contained within chr15:20003725..23814757 , contained within chr15:20143651..23690892 , contained within chr15:20161372..22351239 , contained within chr15:20161372..22368110 , contained within chr15:20161372..22449059 , contained within chr15:20161372..22755185 , contained within chr15:20161372..23226254 , contained within chr15:20167086..21200251 , contained within chr1…	chr15:20722287..20873567	0	15q11.2	2171	254	0.116997	1.59016	135708	HERC2P3 (-), RP11-467L19.8 (+), region overlaps with 50.118637073717096% of HERC2P3 (-) , region overlaps with 88.145135143101356% of HERC2P3 (-) , region overlaps with 88.643263477466334% of HERC2P3 (-)	RP11-467L19.8 (+)	0	1.22407	0.907659	1.65077	0.185162	1	2.78326	2.22749	3.4777	2.11695e-19	2.98948	2.3938	3.73338	4.50011e-22	1.64217	1.35076	1.99646	6.47065e-07
chr15:20733561..20737057, chr15:20784650..20833669, chr15:20784921..20820906, chr15:20789370..20804996, chr15:20793028..20804820, chr15:20808505..20820906, chr15:20809871..20820906, chr15:20814188..20834164, chr15:20834244..20840616, chr15:20890359..20893346, chr15:20935075..20941365, chr15:20950449..20966163, contained within chr15:20003725..23814757 , contained within chr15:20143651..23690892 ,…	chr15:20950449..21033614	0	15q11.2	2171	250	0.115154	1.59317	241011	AC131280.1 (+), GOLGA6L6 (-), GOLGA8CP (+), IGHV1OR15-6 (-), NBEAP1 (-), RN7SL759P (+), RNU6-498P (+), RP11-403B2.7 (-), RP11-467L19.11 (-), RP11-467L19.6 (-), SPATA31E2P (-), region overlaps with 1.3269103899821999% of RP11-403B2.6 (-)	RP11-403B2.6 (-)	0	1.21907	0.901389	1.64871	0.198443	1	2.78637	2.22965	3.48209	2.04207e-19	2.98721	2.39211	3.73036	4.70062e-22	1.64227	1.35081	1.9966	6.46686e-07
chr15:20974870..20987095, chr15:20999245..21006677, chr15:21034081..21043314, chr15:21034081..21053033, chr15:21039127..21047974, chr15:21076354..21080854, chr15:21089894..21091409, chr15:21093939..21095361, chr15:21112843..21114258, contained within chr15:20003725..23814757 , contained within chr15:20143651..23690892 , contained within chr15:20161372..22351239 , contained within chr15:20161372..…	chr15:21112843..21114258	0	15q11.2	2171	226	0.104099	1.61425	154757	AC012414.1 (+), GRAMD4P5 (+), MIR3118-6 (+), POTEB2 (-), RNU6-749P (-), RP11-403B2.3 (-), RP11-403B2.5 (+), RP11-810K23.10 (-), RP11-810K23.5 (-), RP11-810K23.7 (-), RP11-810K23.9 (-), region overlaps with 0.37413493412252757% of NF1P1 (-) , region overlaps with 7.9401901044863887% of RP11-403B2.6 (-)	NF1P1 (-)	0	1.21905	0.887807	1.67389	0.220803	1	2.79111	2.23277	3.48908	1.99293e-19	2.98034	2.38679	3.72149	5.54432e-22	1.64343	1.35172	1.99809	6.2637e-07
chr15:21146888..21241912, chr15:21159001..21166362, chr15:21163006..21166495, chr15:21166363..21202132, chr15:21199844..21201094, chr15:21199942..21255050, chr15:21199942..21360569, chr15:21200058..21202132, chr15:21201952..21205011, chr15:21218292..21220207, chr15:21241507..21285218, chr15:21242628..21380941, chr15:21242784..21318175, chr15:21260455..21264793, chr15:21265133..21282908, chr15:212…	chr15:21378771..21398778	0	15q11.2	2171	229	0.105481	1.61611	415306	BMS1P16 (+), CT60 (+), IGHD1OR15-1B (-), IGHD2OR15-2B (-), IGHD3OR15-3B (-), IGHD4OR15-4B (-), IGHD5OR15-5B (-), KIAA0125P2 (+), MIR5701-1 (+), OR11J2P (+), OR11J5P (-), RN7SL400P (-), RP11-810K23.6 (-), RP11-854K16.2 (-), RP11-854K16.3 (-), region overlaps with 4.4295049915002433% of NF1P1 (-)	BMS1P16 (+)	0	1.2442	0.908948	1.70309	0.172565	1	2.79553	2.23621	3.49474	1.78251e-19	2.98065	2.38708	3.72181	5.45308e-22	1.64417	1.35232	1.99901	6.12434e-07
contained within chr15:20003725..23814757 , contained within chr15:20143651..23690892 , contained within chr15:20161372..22351239 , contained within chr15:20161372..22368110 , contained within chr15:20161372..22449059 , contained within chr15:20161372..22755185 , contained within chr15:20161372..23226254 , contained within chr15:20167086..22588036 , contained within chr15:20167086..22862959 , con…	chr15:21362809..22453425	0	15q11.2	2171	231	0.106403	1.61561	367971	RP11-32B5.2 (-)	RP11-32B5.2 (-)	0	1.2621	0.924852	1.72232	0.14224	1	2.79842	2.23849	3.4984	1.64854e-19	2.98024	2.38678	3.72125	5.49144e-22	1.64535	1.35326	2.00048	5.91655e-07
chr15:21906157..21908758, contained within chr15:20003725..23814757 , contained within chr15:20143651..23690892 , contained within chr15:20161372..22351239 , contained within chr15:20161372..22368110 , contained within chr15:20161372..22449059 , contained within chr15:20161372..22755185 , contained within chr15:20161372..23226254 , contained within chr15:20167086..22588036 , contained within chr1…	chr15:21906157..21908758	0	15q11.2	2171	240	0.110548	1.60054	215941	CXADRP2 (-), DKFZP547L112 (+), GRAMD4P6 (+), MIR3118-4 (+), POTEB (-), RNU6-1235P (+), RNU6-631P (-), RP11-32B5.1 (-), RP11-32B5.4 (-), RP11-32B5.5 (+), RP11-32B5.7 (-), RP11-928F19.2 (-)	RP11-928F19.2 (-)	0	1.30614	0.96549	1.76698	0.0832352	1	2.80164	2.24134	3.50201	1.43731e-19	2.98773	2.39265	3.73081	4.53157e-22	1.64294	1.35133	1.99746	6.34971e-07
chr15:22262185..22296984, chr15:22262185..22336007, chr15:22294193..22296926, chr15:22294228..22311474, contained within chr15:20003725..23814757 , contained within chr15:20143651..23690892 , contained within chr15:20161372..22351239 , contained within chr15:20161372..22368110 , contained within chr15:20161372..22449059 , contained within chr15:20161372..22755185 , contained within chr15:20161372…	chr15:22336837..22344045	0	15q11.2	2171	242	0.111469	1.59901	213887	MIR5701-2 (+), NF1P2 (-), OR11H3P (-), OR11J1P (-), OR11K1P (-), OR4Q1P (+), RP11-69H14.6 (+), RP11-928F19.3 (-), RP11-928F19.5 (+), region overlaps with 17.490076535740833% of RP11-69H14.6 (+) , region overlaps with 17.503167560440794% of RP11-69H14.6 (+) , region overlaps with 17.503635097037222% of RP11-69H14.6 (+) , region overlaps with 23.846704100763489% of RP11-69H14.6 (+) , region overlap…	OR4Q1P (+)	0	1.25569	0.922796	1.70869	0.147405	1	2.79669	2.23736	3.49585	1.66352e-19	2.98839	2.39316	3.73166	4.4582e-22	1.64053	1.3494	1.99448	6.81969e-07
contained within chr15:20003725..23814757 , contained within chr15:20143651..23690892 , contained within chr15:20161372..22351239 , contained within chr15:20161372..22368110 , contained within chr15:20161372..22449059 , contained within chr15:20161372..22755185 , contained within chr15:20161372..23226254 , contained within chr15:20167086..22588036 , contained within chr15:20167086..22862959 , con…	chr15:22348218..22544992	0	15q11.2	2171	248	0.114233	1.59822	7773	OR4H6P (+), contained within RP11-69H14.6 (+) , region overlaps with 10.266306445387881% of RP11-69H14.6 (+) , region overlaps with 92.036536729705389% of RP11-69H14.6 (+) , region overlaps with 92.165187186414514% of RP11-69H14.6 (+) , region overlaps with 93.065740383378355% of RP11-69H14.6 (+)	RP11-69H14.6 (+)	0	1.24099	0.914653	1.68377	0.165459	1	2.79555	2.23637	3.49455	1.74107e-19	2.98664	2.39174	3.7295	4.70245e-22	1.64288	1.3513	1.99739	6.35485e-07
contained within chr15:20003725..23814757 , contained within chr15:20143651..23690892 , contained within chr15:20161372..22368110 , contained within chr15:20161372..22449059 , contained within chr15:20161372..22755185 , contained within chr15:20161372..23226254 , contained within chr15:20167086..22588036 , contained within chr15:20167086..22862959 , contained within chr15:20167086..22869764 , con…	chr15:22351239..22449059	0	15q11.2	2171	280	0.128973	1.54494	11696	intron of RP11-69H14.6 (+), region overlaps with 16.210670314637483% of RP11-69H14.6 (+) , snoU13 (-)	RP11-69H14.6 (+)	0	1.33241	1.00839	1.76055	0.0435108	1	2.80615	2.24518	3.50729	1.2156e-19	2.9897	2.39426	3.73322	4.25251e-22	1.6435	1.3518	1.99816	6.2395e-07
contained within chr15:20003725..23814757 , contained within chr15:20143651..23690892 , contained within chr15:20161372..22449059 , contained within chr15:20161372..22755185 , contained within chr15:20161372..23226254 , contained within chr15:20167086..22588036 , contained within chr15:20167086..22862959 , contained within chr15:20167086..22869764 , contained within chr15:20167086..23222284 , con…	chr15:22370110..22383638	0	15q11.2	2171	280	0.128973	1.54494	11529	OR4M2 (+), intron of RP11-69H14.6 (+), region overlaps with 95.98404024633534% of RP11-69H14.6 (+) , region overlaps with 96.166189608812559% of RP11-69H14.6 (+)	OR4M2 (+)	0	1.33241	1.00839	1.76055	0.0435108	1	2.80615	2.24518	3.50729	1.2156e-19	2.9897	2.39426	3.73322	4.25251e-22	1.6435	1.3518	1.99816	6.2395e-07
contained within chr15:20003725..23814757 , contained within chr15:20143651..23690892 , contained within chr15:20161372..22449059 , contained within chr15:20161372..22755185 , contained within chr15:20161372..23226254 , contained within chr15:20167086..22588036 , contained within chr15:20167086..22862959 , contained within chr15:20167086..22869764 , contained within chr15:20167086..23222284 , con…	chr15:22372924..22453425	0	15q11.2	2171	281	0.129433	1.53682	7179	intron of RP11-69H14.6 (+)	RP11-69H14.6 (+)	0	1.34196	1.0177	1.76954	0.0371303	1	2.80761	2.24629	3.5092	1.1767e-19	2.98629	2.39152	3.72898	4.70216e-22	1.64108	1.34983	1.99518	6.71584e-07
contained within chr15:20003725..23814757 , contained within chr15:20143651..23690892 , contained within chr15:20161372..22449059 , contained within chr15:20161372..22755185 , contained within chr15:20161372..23226254 , contained within chr15:20167086..22588036 , contained within chr15:20167086..22862959 , contained within chr15:20167086..22869764 , contained within chr15:20167086..23222284 , con…	chr15:22385251..22596193	0	15q11.2	2171	273	0.125749	1.54969	9883	OR4N4 (+), intron of RP11-69H14.6 (+), region overlaps with 48.26469695436608% of RP11-69H14.6 (+) , region overlaps with 50.763938075483154% of RP11-69H14.6 (+)	OR4N4 (+)	0	1.34964	1.02156	1.78308	0.0348468	1	2.80854	2.2469	3.51058	1.17232e-19	2.98053	2.38689	3.72181	5.56641e-22	1.64199	1.35056	1.99631	6.53775e-07
contained within chr15:20003725..23814757 , contained within chr15:20143651..23690892 , contained within chr15:20161372..22449059 , contained within chr15:20161372..22755185 , contained within chr15:20161372..23226254 , contained within chr15:20167086..22588036 , contained within chr15:20167086..22862959 , contained within chr15:20167086..22869764 , contained within chr15:20167086..23222284 , con…	chr15:22385251..22596193	0	15q11.2	2171	270	0.124367	1.54912	19034	intron of RP11-69H14.6 (+)	RP11-69H14.6 (+)	0	1.37054	1.03509	1.8147	0.0277503	1	2.81262	2.25001	3.5159	1.06839e-19	2.98589	2.39113	3.72858	4.81398e-22	1.6458	1.35364	2.00103	5.83085e-07
chr15:22434644..22436793, chr15:22434644..22437549, contained within chr15:20003725..23814757 , contained within chr15:20143651..23690892 , contained within chr15:20161372..22449059 , contained within chr15:20161372..22755185 , contained within chr15:20161372..23226254 , contained within chr15:20167086..22588036 , contained within chr15:20167086..22862959 , contained within chr15:20167086..228697…	chr15:22434788..22442841	0	15q11.2	2171	265	0.122064	1.54964	30724	OR4N3P (+), RP11-2F9.4 (-), region overlaps with 18.848457232131231% of RP11-69H14.6 (+) , region overlaps with 2.2523108970186176% of RP11-69H14.6 (+)	RP11-2F9.4 (-)	0	1.33984	1.00763	1.78159	0.044192	1	2.80763	2.24606	3.5096	1.22455e-19	2.98591	2.39113	3.72863	4.82246e-22	1.64561	1.35347	2.00082	5.87462e-07
contained within chr15:20003725..23814757 , contained within chr15:20143651..23690892 , contained within chr15:20161372..22755185 , contained within chr15:20161372..23226254 , contained within chr15:20167086..22588036 , contained within chr15:20167086..22862959 , contained within chr15:20167086..22869764 , contained within chr15:20167086..23222284 , contained within chr15:20167086..23854707 , con…	chr15:22453862..22560937	0	15q11.2	2171	242	0.111469	1.61353	19640	IGHV1OR15-1 (-), RP11-2F9.3 (-), region overlaps with 5.9877800407331971% of AC010760.1 (+)	AC010760.1 (+)	0	1.30852	0.967108	1.77045	0.0813012	1	2.80683	2.24493	3.50938	1.3596e-19	2.98245	2.38837	3.72432	5.32874e-22	1.64282	1.35123	1.99733	6.37566e-07
contained within chr15:20003725..23814757 , contained within chr15:20143651..23690892 , contained within chr15:20161372..22755185 , contained within chr15:20161372..23226254 , contained within chr15:20167086..22588036 , contained within chr15:20167086..22862959 , contained within chr15:20167086..22869764 , contained within chr15:20167086..23222284 , contained within chr15:20167086..23854707 , con…	chr15:22453862..22560937	0	15q11.2	2171	234	0.107784	1.61254	9714	IGHV1OR15-3 (-), region overlaps with 23.502161828289069% of AC010760.1 (+)	IGHV1OR15-3 (-)	0	1.2919	0.949452	1.75787	0.103122	1	2.80437	2.24291	3.50639	1.47262e-19	2.9799	2.38634	3.7211	5.71395e-22	1.64093	1.3497	1.995	6.75545e-07
contained within chr15:20003725..23814757 , contained within chr15:20143651..23690892 , contained within chr15:20161372..22755185 , contained within chr15:20161372..23226254 , contained within chr15:20167086..22588036 , contained within chr15:20167086..22862959 , contained within chr15:20167086..22869764 , contained within chr15:20167086..23222284 , contained within chr15:20167086..23854707 , con…	chr15:22469156..22592817	0	15q11.2	2171	224	0.103178	1.62577	7622	IGHV4OR15-8 (-)	IGHV4OR15-8 (-)	0	1.28961	0.942102	1.76529	0.112356	1	2.80189	2.24099	3.50318	1.56251e-19	2.98033	2.38666	3.72168	5.67177e-22	1.64232	1.35081	1.99674	6.48253e-07
contained within chr15:20003725..23814757 , contained within chr15:20143651..23690892 , contained within chr15:20161372..22755185 , contained within chr15:20161372..23226254 , contained within chr15:20167086..22588036 , contained within chr15:20167086..22862959 , contained within chr15:20167086..22869764 , contained within chr15:20167086..23222284 , contained within chr15:20167086..23854707 , con…	chr15:22486865..22490997	0	15q11.2	2171	225	0.103639	1.62464	15161	IGHV1OR15-4 (-), region overlaps with 1.4642833586175055% of RP11-603B24.6 (-)	RP11-603B24.6 (-)	0	1.26299	0.922829	1.72854	0.14474	1	2.79659	2.23698	3.49619	1.75121e-19	2.97832	2.38505	3.71916	6.01052e-22	1.64076	1.34956	1.99479	6.79096e-07
contained within chr15:20003725..23814757 , contained within chr15:20143651..23690892 , contained within chr15:20161372..22755185 , contained within chr15:20161372..23226254 , contained within chr15:20167086..22588036 , contained within chr15:20167086..22862959 , contained within chr15:20167086..22869764 , contained within chr15:20167086..23222284 , contained within chr15:20167086..23854707 , con…	chr15:22504699..22515982	0	15q11.2	2171	217	0.0999539	1.62381	16224	region overlaps with 0.75813609467455623% of RP11-603B24.6 (-)	RP11-603B24.6 (-)	0	1.30337	0.952546	1.78341	0.0976984	1	2.79676	2.23741	3.49594	1.65982e-19	2.98017	2.38644	3.72162	5.79039e-22	1.64111	1.34984	1.99523	6.72044e-07
chr15:22510488..22511903, chr15:22511653..22512803, contained within chr15:20003725..23814757 , contained within chr15:20143651..23690892 , contained within chr15:20161372..22755185 , contained within chr15:20161372..23226254 , contained within chr15:20167086..22588036 , contained within chr15:20167086..22862959 , contained within chr15:20167086..22869764 , contained within chr15:20167086..232222…	chr15:22511653..22512803	0	15q11.2	2171	217	0.0999539	1.62381	18326	MIR1268A (-)	MIR1268A (-)	0	1.30337	0.952546	1.78341	0.0976984	1	2.79676	2.23741	3.49594	1.65982e-19	2.98017	2.38644	3.72162	5.79039e-22	1.64111	1.34984	1.99523	6.72044e-07
chr15:22543180..22549580, contained within chr15:20003725..23814757 , contained within chr15:20143651..23690892 , contained within chr15:20161372..22755185 , contained within chr15:20161372..23226254 , contained within chr15:20167086..22588036 , contained within chr15:20167086..22862959 , contained within chr15:20167086..22869764 , contained within chr15:20167086..23222284 , contained within chr1…	chr15:22546426..22596129	0	15q11.2	2171	215	0.0990327	1.62351	26998	RP11-603B24.2 (+)	RP11-603B24.2 (+)	0	1.335	0.975495	1.82698	0.0710737	1	2.80219	2.24156	3.50303	1.46682e-19	2.98238	2.3882	3.72437	5.4351e-22	1.64284	1.35122	1.99738	6.38694e-07
contained within chr15:20003725..23814757 , contained within chr15:20143651..23690892 , contained within chr15:20161372..22755185 , contained within chr15:20161372..23226254 , contained within chr15:20167086..22588036 , contained within chr15:20167086..22862959 , contained within chr15:20167086..22869764 , contained within chr15:20167086..23222284 , contained within chr15:20167086..23854707 , con…	chr15:22567550..22580106	0	15q11.2	2171	214	0.0985721	1.6226	10210	region overlaps with 22.497551420176297% of RP11-603B24.1 (+)	RP11-603B24.1 (+)	0	1.34148	0.980287	1.83576	0.0664176	1	2.80148	2.24106	3.50203	1.48058e-19	2.98332	2.38893	3.72561	5.31814e-22	1.64238	1.35084	1.99683	6.4812e-07
chr15:23452030..23565592, chr15:23452224..23514328, chr15:23452249..23514813, chr15:23456762..23472343, chr15:23458339..23496193, chr15:23458339..23502502, chr15:23458339..23514824, chr15:23464648..23514824, chr15:23477256..23514824, chr15:23481563..23501147, chr15:23500057..23514813, chr15:23501167..23508021, chr15:23508021..23514813, chr15:23564893..23565993, chr15:23564893..23568288, chr15:235…	chr15:23648792..23775544	0	15q12	2171	201	0.0925841	1.54749	215284	AC100756.1 (+), AC100757.1 (+), GOLGA8S (+), RN7SL106P (+), RN7SL536P (+), RP11-529J17.5 (-), RP11-566K19.8 (-), RP11-566K19.9 (-), SPATA31E3P (-), region overlaps with 4.6092603258950966% of GOLGA8EP (+) , region overlaps with 5.9846528306794742% of GOLGA8EP (+)	AC100756.1 (+)	0	1.10404	0.796569	1.53019	0.552309	1	2.76586	2.21419	3.45497	3.15035e-19	2.97588	2.38316	3.71601	6.37214e-22	1.63667	1.34612	1.98993	7.77879e-07
contained within chr15:20003725..23814757 , contained within chr15:20143651..23690892 , contained within chr15:20167086..23854707 , contained within chr15:23619934..23678796 , contained within chr15:23620859..23670984 , contained within chr15:23648792..23667412 , contained within chr15:23648792..23775544 , region overlaps with 11.969172695816296% of chr15:23656418..23683660 , region overlaps with…	chr15:23656418..23683660	0	15q12	2171	200	0.0921234	1.54614	6358	region is 18808 bp upstream of RP11-529J17.3 (+)	RP11-529J17.3 (+)	18808	1.07476	0.772493	1.4953	0.668711	1	2.7635	2.21235	3.45194	3.34538e-19	2.97568	2.38297	3.71582	6.45026e-22	1.6367	1.34603	1.99015	7.85974e-07
contained within chr15:20003725..23814757 , contained within chr15:20143651..23690892 , contained within chr15:20167086..23854707 , contained within chr15:23619934..23678796 , contained within chr15:23620859..23670984 , contained within chr15:23648792..23667412 , contained within chr15:23648792..23775544 , contained within chr15:23651782..23684992 , contained within chr15:23656418..23683660	chr15:23656418..23683660	0	15q12	2171	208	0.0958084	1.54688	7282	region is 11527 bp upstream of RP11-529J17.3 (+)	RP11-529J17.3 (+)	11527	1.01291	0.728016	1.4093	0.939297	1	2.761	2.21032	3.44887	3.61559e-19	2.97456	2.38204	3.71446	6.69153e-22	1.63912	1.34796	1.99318	7.32803e-07
chr15:23671476..23675283, chr15:23671838..23673260, chr15:23671838..23674869, chr15:23671857..23673371, contained within chr15:20003725..23814757 , contained within chr15:20143651..23690892 , contained within chr15:20167086..23854707 , contained within chr15:23619934..23678796 , contained within chr15:23648792..23775544 , contained within chr15:23651782..23684992 , contained within chr15:23656418…	chr15:23676205..23678648	0	15q12	2171	195	0.0898204	1.53957	7606	region overlaps with 4.2203523534052065% of RP11-529J17.3 (+)	RP11-529J17.3 (+)	0	1.01675	0.724834	1.42624	0.92334	1	2.7612	2.21046	3.44915	3.60683e-19	2.97446	2.38197	3.71433	6.7025e-22	1.63877	1.34749	1.99302	7.538e-07
region is 29798 bp from chr15:23973556..23974955	chr15:23973556..23974955	29798	15q12	2171	162	0.07462	1.5918	5123	region is 6185 bp upstream of NDN (-)	NDN (-)	6185	1.94819	1.41896	2.67481	3.7282e-05	0.0423151	2.92725	2.33674	3.66698	9.31271e-21	2.97305	2.38109	3.71218	6.68235e-22	1.63242	1.34261	1.9848	8.90589e-07
contained within chr15:28859933..29024327 , contained within chr15:28969665..30979228 , region overlaps with 31.699402959245475% of chr15:28976353..28987141 , region overlaps with 5.9833866920481089% of chr15:28958144..28981197 , region overlaps with 68.664013152202131% of chr15:28943059..28995685 , region overlaps with 68.664013152202131% of chr15:28968835..28995685 , region overlaps with 68.664…	chr15:28976353..28987141	0	15q13.2 - 15q13.3	2171	177	0.0815292	1.61028	23114	WHAMMP2 (+), region overlaps with 16.081162931556634% of GOLGA8M (-) , region overlaps with 16.284502898676127% of RP11-578F21.6 (-)	WHAMMP2 (+)	0	1.29382	0.860422	1.94553	0.215827	1	2.8393	2.26101	3.56551	2.68657e-19	2.9813	2.38748	3.72281	5.46839e-22	1.63762	1.34706	1.99087	7.43966e-07
chr15:29011303..29012512, contained within chr15:28969665..30979228 , region overlaps with 97.215281878889755% of chr15:28859933..29024327	chr15:29011303..29012512	0	15q13.3	2171	195	0.0898204	1.61255	22013	RP11-578F21.9 (-)	RP11-578F21.9 (-)	0	1.49283	1.03384	2.15561	0.032554	1	2.90423	2.31031	3.65083	6.61742e-20	2.98651	2.39171	3.72923	4.65975e-22	1.63486	1.34478	1.98751	8.11683e-07
contained within chr15:28969665..30979228	chr15:28969665..30979228	0	15q13.3	2171	286	0.131737	1.61183	9971	AC055876.1 (+), RP11-578F21.10 (+), region overlaps with 1.0129375188045333% of RP11-578F21.12 (+) , region overlaps with 11.663825092769029% of RP11-578F21.10 (+)	RP11-578F21.12 (+)	0	1.58906	1.17727	2.14491	0.00247495	1	2.98739	2.37353	3.76002	1.1073e-20	3.0036	2.40557	3.75031	2.76196e-22	1.63601	1.34567	1.989	7.87206e-07
contained within chr15:28969665..30979228 , region overlaps with 0.47165270959668881% of chr15:29060907..29064254	chr15:29060907..29064254	0	15q13.3	2171	330	0.152004	1.61368	20778	region overlaps with 2.4689575512561364% of RP11-578F21.12 (+) , region overlaps with 63.62017518529214% of RP11-578F21.12 (+) , region overlaps with 69.751660410049084% of RP11-578F21.12 (+)	RP11-578F21.12 (+)	0	1.66334	1.25743	2.20026	0.000363954	0.413088	3.03071	2.40778	3.8148	3.54995e-21	3.03443	2.42969	3.78968	1.25775e-22	1.64183	1.3504	1.99616	6.59056e-07
chr15:29066490..29068470, chr15:29066490..29069430, contained within chr15:28969665..30979228 , region overlaps with 11.279186760573154% of chr15:29060907..29064254	chr15:29066490..29069430	0	15q13.3	2171	458	0.210963	1.61912	28823	RP11-578F21.12 (+), RP11-578F21.13 (-), region overlaps with 10.90448600076328% of RP11-578F21.12 (+) , region overlaps with 42.847725774555045% of RP11-578F21.12 (+) , region overlaps with 42.882420289352254% of RP11-578F21.12 (+) , region overlaps with 60.649481317003783% of RP11-578F21.12 (+) , region overlaps with 8.4862783193977034% of GOLGA6L7P (-)	GOLGA6L7P (-)	0	1.71017	1.32446	2.20822	3.87378e-05	0.0439673	3.16884	2.5063	4.0065	5.53568e-22	3.07095	2.45773	3.83716	5.4719e-23	1.65594	1.36186	2.01351	4.27683e-07
chr15:29093623..29096097, contained within chr15:28969665..30979228	chr15:29093623..29096097	0	15q13.3	2171	307	0.141409	1.62463	64582	GOLGA6L7P (-), WI2-2334D6.1 (-), region overlaps with 10.651574742188226% of RP11-578F21.12 (+) , region overlaps with 17.864110742931466% of RP11-578F21.12 (+) , region overlaps with 35.766931962466316% of APBA2 (+) , region overlaps with 35.771577219658731% of APBA2 (+) , region overlaps with 35.985259050509427% of APBA2 (+) , region overlaps with 36.059583165587931% of APBA2 (+) , region overl…	APBA2 (+)	0	1.80468	1.36361	2.38841	3.64219e-05	0.0413388	3.07024	2.43827	3.866	1.42886e-21	3.05413	2.44465	3.81557	8.27165e-23	1.6644	1.3686	2.02413	3.34267e-07
contained within chr15:28969665..30979228 , region overlaps with 2.2769764957264957% of chr15:29212947..29288420	chr15:29212947..29288420	0	15q13.3	2171	268	0.123445	1.62481	59904	contained within APBA2 (+) , region overlaps with 0.78625801282051277% of APBA2 (+) , region overlaps with 4.5756543803418799% of APBA2 (+)	APBA2 (+)	0	1.67126	1.23702	2.25794	0.000820979	0.931811	2.96896	2.3632	3.72998	9.03136e-21	3.05445	2.44402	3.81736	9.61159e-23	1.66165	1.36627	2.02089	3.67252e-07
contained within chr15:28969665..30979228 , contained within chr15:29212947..29288420	chr15:29212947..29288420	0	15q13.3	2171	172	0.0792262	1.63123	7913	intron of APBA2 (+)	APBA2 (+)	0	1.59318	1.09449	2.3191	0.0150437	1	2.88299	2.29879	3.61566	4.96956e-20	3.02991	2.4242	3.78695	1.99844e-22	1.65769	1.36307	2.01599	4.14111e-07
contained within chr15:28969665..30979228 , contained within chr15:29212947..29288420	chr15:29212947..29288420	0	15q13.3	2171	128	0.058959	1.63314	9109	intron of APBA2 (+)	APBA2 (+)	0	1.46557	0.935891	2.29503	0.0948297	1	2.84499	2.26871	3.56765	1.38063e-19	2.99829	2.40007	3.74562	4.01786e-22	1.64944	1.35652	2.00562	5.2549e-07
contained within chr15:30736915..32815174 , contained within chr15:31766300..32986579 , contained within chr15:31808887..32375021 , contained within chr15:31897012..32511555 , contained within chr15:31947951..32511555 , contained within chr15:31975260..32953064 , contained within chr15:31982066..34867298 , contained within chr15:32011489..32239868 , contained within chr15:32016392..32445225 , con…	chr15:32173245..32242366	0	15q14	2171	348	0.160295	1.55624	8883	region is 38794 bp upstream of SNORA18 (+)	SNORA18 (+)	38794	1.33081	1.02595	1.72625	0.031318	1	2.8407	2.27007	3.55478	7.13341e-20	2.98192	2.3876	3.72417	5.74042e-22	1.67126	1.37332	2.03384	2.9482e-07
contained within chr15:30736915..32815174 , contained within chr15:31766300..32986579 , contained within chr15:31808887..32375021 , contained within chr15:31897012..32511555 , contained within chr15:31947951..32511555 , contained within chr15:31975260..32953064 , contained within chr15:31982066..34867298 , contained within chr15:32011489..32239868 , contained within chr15:32016392..32445225 , con…	chr15:32173245..32242366	0	15q14	2171	359	0.165362	1.556	5676	region is 33119 bp upstream of SNORA18 (+)	SNORA18 (+)	33119	1.33959	1.03548	1.73301	0.0260549	1	2.84623	2.27421	3.56212	6.37879e-20	2.98337	2.38877	3.72597	5.50062e-22	1.67323	1.37485	2.03636	2.79391e-07
contained within chr15:30736915..32815174 , contained within chr15:31766300..32986579 , contained within chr15:31808887..32375021 , contained within chr15:31897012..32511555 , contained within chr15:31947951..32511555 , contained within chr15:31975260..32953064 , contained within chr15:31982066..34867298 , contained within chr15:32011489..32239868 , contained within chr15:32016392..32445225 , con…	chr15:32197873..32237709	0	15q14	2171	451	0.207738	1.56054	11108	region is 21574 bp upstream of SNORA18 (+)	SNORA18 (+)	21574	1.33997	1.05757	1.69777	0.0153698	1	2.84924	2.27716	3.56506	5.35742e-20	2.98973	2.39385	3.73393	4.59161e-22	1.68108	1.38096	2.04644	2.25553e-07
contained within chr15:30736915..32815174 , contained within chr15:31766300..32986579 , contained within chr15:31808887..32375021 , contained within chr15:31897012..32511555 , contained within chr15:31947951..32511555 , contained within chr15:31975260..32953064 , contained within chr15:31982066..34867298 , contained within chr15:32011489..32239868 , contained within chr15:32016392..32445225 , con…	chr15:32206432..32229354	0	15q14	2171	504	0.232151	1.56835	11471	region is 10104 bp upstream of SNORA18 (+)	SNORA18 (+)	10104	1.34116	1.07016	1.68079	0.0108113	1	2.84804	2.27679	3.56262	5.02238e-20	2.99125	2.39515	3.7357	4.32752e-22	1.68629	1.38497	2.05316	1.96456e-07
contained within chr15:30736915..32815174 , contained within chr15:31766300..32986579 , contained within chr15:31808887..32375021 , contained within chr15:31897012..32511555 , contained within chr15:31947951..32511555 , contained within chr15:31975260..32953064 , contained within chr15:31982066..34867298 , contained within chr15:32011489..32239868 , contained within chr15:32016392..32445225 , con…	chr15:32214448..32403844	0	15q14	2171	183	0.084293	1.60379	10499	region is 1619 bp downstream of SNORA18 (+)	SNORA18 (+)	1619	1.28172	0.927664	1.7709	0.132381	1	2.76247	2.21169	3.4504	3.35479e-19	2.9805	2.38697	3.72161	5.46832e-22	1.6553	1.36085	2.01347	4.58226e-07
contained within chr15:30736915..32815174 , contained within chr15:31766300..32986579 , contained within chr15:31808887..32375021 , contained within chr15:31897012..32511555 , contained within chr15:31947951..32511555 , contained within chr15:31975260..32953064 , contained within chr15:31982066..34867298 , contained within chr15:32016392..32445225 , contained within chr15:32019919..32444196 , con…	chr15:32214448..32403844	0	15q14	2171	169	0.0778443	1.5999	7279	region is 15857 bp downstream of SNORA18 (+)	SNORA18 (+)	15857	1.32586	0.956266	1.83829	0.0906881	1	2.75894	2.20881	3.44609	3.7491e-19	2.97724	2.38442	3.71743	5.93971e-22	1.65608	1.36153	2.01436	4.45153e-07
chr15:34661517..34667030, contained within chr15:31982066..34867298 , contained within chr15:34543021..34988247 , contained within chr15:34644558..34854033 , contained within chr15:34647568..34800595 , contained within chr15:34652683..34800594 , contained within chr15:34654718..34800595 , contained within chr15:34659974..34877358 , contained within chr15:34660416..34900472 , contained within chr1…	chr15:34685230..34840764	0	15q14	2171	134	0.0617227	1.40119	31036	AC025678.1 (-), GOLGA8A (-), MIR1233-1 (-), RP11-602M11.3 (-), RP11-602M11.4 (+), region overlaps with 67.843794303389615% of GOLGA8A (-) , region overlaps with 67.853460497486793% of GOLGA8A (-)	RP11-602M11.4 (+)	0	0.962434	0.655479	1.41313	0.845091	1	2.7636	2.21186	3.45296	3.66371e-19	2.97408	2.38164	3.7139	6.809e-22	1.64029	1.34919	1.99421	6.88407e-07
chr15:34700363..34703924, chr15:34702017..34707418, chr15:34702018..34707263, chr15:34702447..34707363, chr15:34702447..34709466, chr15:34703090..34707363, chr15:34708663..34719616, chr15:34723819..34728489, chr15:34725375..34729265, contained within chr15:31982066..34867298 , contained within chr15:34543021..34988247 , contained within chr15:34644558..34854033 , contained within chr15:34647568..…	chr15:34730021..34803551	0	15q14	2171	400	0.184247	1.40947	38390	GOLGA8A (-), RP11-1H8.1 (+), intron of GOLGA8A (-), region overlaps with 19.700442823651994% of GOLGA8A (-)	RP11-1H8.1 (+)	0	0.971181	0.761502	1.2386	0.813706	1	2.76137	2.21066	3.44927	3.54958e-19	2.97703	2.38372	3.71802	6.5721e-22	1.64175	1.35007	1.99645	6.77929e-07
chr15:34741294..34742813, chr15:34753388..34754651, contained within chr15:31982066..34867298 , contained within chr15:34543021..34988247 , contained within chr15:34644558..34854033 , contained within chr15:34647568..34800595 , contained within chr15:34652683..34800594 , contained within chr15:34654718..34800595 , contained within chr15:34659974..34877358 , contained within chr15:34660416..349004…	chr15:34758158..34800595	0	15q14	2171	439	0.202211	1.41357	28245	intron of GOLGA8A (-)	GOLGA8A (-)	0	0.914385	0.72023	1.16088	0.462346	1	2.76296	2.21191	3.45129	3.40556e-19	2.98363	2.38889	3.72645	5.54963e-22	1.64308	1.35141	1.99769	6.34578e-07
contained within chr15:31982066..34867298 , contained within chr15:34543021..34988247 , contained within chr15:34644558..34854033 , contained within chr15:34647568..34800595 , contained within chr15:34652683..34800594 , contained within chr15:34654718..34800595 , contained within chr15:34659974..34877358 , contained within chr15:34660416..34900472 , contained within chr15:34660520..34875351 , con…	chr15:34780980..34791219	0	15q14	2171	439	0.202211	1.41357	25714	HNRNPLP2 (-), intron of GOLGA8A (-)	HNRNPLP2 (-)	0	0.914385	0.72023	1.16088	0.462346	1	2.76296	2.21191	3.45129	3.40556e-19	2.98363	2.38889	3.72645	5.54963e-22	1.64308	1.35141	1.99769	6.34578e-07
chr15:34788566..34800595, chr15:34789647..34802209, chr15:34797507..34802209, chr15:34803376..34804798, chr15:34803376..34805254, chr15:34803376..34805841, chr15:34803376..34810803, chr15:34803479..34804494, chr15:34806495..34807534, chr15:34809617..34817995, contained within chr15:31982066..34867298 , contained within chr15:34543021..34988247 , contained within chr15:34644558..34854033 , contain…	chr15:34817609..34872797	0	15q14	2171	438	0.20175	1.41452	34830	RP11-1H8.3 (+), intron of GOLGA8A (-), region overlaps with 0.98478323284524827% of GOLGA8B (-) , region overlaps with 4.7315532586850413% of GOLGA8B (-) , region overlaps with 5.799598047660063% of GOLGA8B (-) , region overlaps with 6.0149296583405114% of GOLGA8B (-)	GOLGA8B (-)	0	0.906505	0.71329	1.15206	0.422199	1	2.76283	2.2118	3.45113	3.41893e-19	2.98415	2.38932	3.72708	5.45542e-22	1.64307	1.35142	1.99766	6.33695e-07
chr15:34848254..34853582, chr15:34849137..34859273, chr15:34854889..34870313, contained within chr15:34543021..34988247 , contained within chr15:34660416..34900472 , contained within chr15:34709513..34911171 , contained within chr15:34776767..34977813 , contained within chr15:34776767..34984991 , region overlaps with 1.8863626008110448% of chr15:34828816..34843507 , region overlaps with 25.866861…	chr15:34854889..34870313	0	15q14	2171	311	0.143252	1.40959	43894	GOLGA8B (-), RP11-1H8.4 (+), region overlaps with 4.3764523625096823% of GOLGA8B (-) , region overlaps with 73.775459060463845% of GOLGA8B (-) , region overlaps with 75.392992208502292% of GOLGA8B (-) , region overlaps with 75.57752768032077% of GOLGA8B (-) , region overlaps with 86.631430263817379% of GOLGA8A (-) , region overlaps with 86.631430263817379% of GOLGA8B (-)	GOLGA8B (-)	0	0.909113	0.689929	1.19793	0.49843	1	2.75654	2.20679	3.44325	4.08567e-19	2.98554	2.39021	3.72914	5.44235e-22	1.64221	1.35076	1.99656	6.48492e-07
contained within chr15:47353507..47394943 , contained within chr15:47361529..47396555 , region overlaps with 18.513564128631817% of chr15:47369596..47375248	chr15:47369596..47375248	0	15q21.1	2171	132	0.0608015	1.63201	18689	region is 35216 bp downstream of FKSG62 (-)	FKSG62 (-)	35216	1.35304	0.937466	1.95282	0.106297	1	2.79182	2.23425	3.48852	1.67783e-19	2.9654	2.375	3.70257	8.28008e-22	1.63728	1.34679	1.99041	7.50432e-07
region overlaps with 15.926269252709641% of chr15:47353507..47394943 , region overlaps with 21.673559612093555% of chr15:47361529..47396555	chr15:47361529..47396555	0	15q21.1	2171	132	0.0608015	1.63201	28048	region is 7169 bp downstream of FKSG62 (-)	FKSG62 (-)	7169	1.35304	0.937466	1.95282	0.106297	1	2.79182	2.23425	3.48852	1.67783e-19	2.9654	2.375	3.70257	8.28008e-22	1.63728	1.34679	1.99041	7.50432e-07
region is 39917 bp from chr15:47477529..47604309	chr15:47477529..47604309	39917	15q21.1	2171	126	0.0580378	1.63045	19089	FKSG62 (-)	FKSG62 (-)	0	1.24939	0.850787	1.83473	0.25607	1	2.77875	2.22411	3.4717	2.32042e-19	2.96817	2.37711	3.7062	7.78995e-22	1.63814	1.34749	1.99147	7.31036e-07
region is 30070 bp from chr15:47477529..47604309	chr15:47477529..47604309	30070	15q21.1	2171	120	0.0552741	1.62989	9848	region is 11291 bp upstream of FKSG62 (-)	FKSG62 (-)	11291	1.18581	0.790724	1.7783	0.409765	1	2.77607	2.22166	3.46884	2.63916e-19	2.97035	2.37882	3.70896	7.3547e-22	1.64004	1.34905	1.9938	6.89304e-07
region is 19267 bp from chr15:47477529..47604309	chr15:47477529..47604309	19267	15q21.1	2171	119	0.0548135	1.62954	10804	region is 18036 bp upstream of SEMA6D (+)	SEMA6D (+)	18036	1.18581	0.790724	1.7783	0.409765	1	2.77607	2.22166	3.46884	2.63916e-19	2.97035	2.37882	3.70896	7.3547e-22	1.64004	1.34905	1.9938	6.89304e-07
contained within chr15:79787835..79999423 , contained within chr15:79950522..80063317 , contained within chr15:79956789..79988142 , region overlaps with 9.0841767464823509% of chr15:79986830..79988202	chr15:79986830..79988202	0	15q25.2	2171	123	0.0566559	1.5929	12153	region is 14622 bp upstream of RP11-621H8.1 (-)	RP11-621H8.1 (-)	14622	1.74416	1.22707	2.47915	0.00193148	1	2.77691	2.22351	3.46805	2.11821e-19	3.00221	2.40427	3.74886	2.97149e-22	1.65807	1.36362	2.01611	3.99693e-07
contained within chr15:79787835..79999423 , contained within chr15:79950522..80063317 , region overlaps with 1.9759126834776062% of chr15:79956789..79988142 , region overlaps with 2.5404591644712085% of chr15:79986830..79988202	chr15:79986830..79988202	0	15q25.2	2171	123	0.0566559	1.5929	10628	region is 26774 bp upstream of RP11-621H8.1 (-)	RP11-621H8.1 (-)	26774	1.74416	1.22707	2.47915	0.00193148	1	2.77691	2.22351	3.46805	2.11821e-19	3.00221	2.40427	3.74886	2.97149e-22	1.65807	1.36362	2.01611	3.99693e-07
contained within chr15:79950522..80063317 , region overlaps with 9.9734503058986501% of chr15:79787835..79999423	chr15:79950522..80063317	0	15q25.2	2171	123	0.0566559	1.5929	8663	region is 28431 bp upstream of RP11-591L14.2 (+)	RP11-591L14.2 (+)	28431	1.74416	1.22707	2.47915	0.00193148	1	2.77691	2.22351	3.46805	2.11821e-19	3.00221	2.40427	3.74886	2.97149e-22	1.65807	1.36362	2.01611	3.99693e-07
contained within chr15:79950522..80063317	chr15:79950522..80063317	0	15q25.2	2171	126	0.0580378	1.594	6829	region is 21603 bp upstream of RP11-591L14.2 (+)	RP11-591L14.2 (+)	21603	1.71841	1.20889	2.44269	0.00255112	1	2.78036	2.22622	3.47243	1.93273e-19	3.0006	2.40299	3.74684	3.10912e-22	1.65856	1.36399	2.01674	3.9446e-07
region is 39942 bp from chr15:88797586..88801736	chr15:88797586..88801736	39942	15q26.1	2171	150	0.0690926	1.6113	6153	region is 41678 bp upstream of NTRK3 (-)	NTRK3 (-)	41678	0.96513	0.62067	1.50076	0.874787	1	2.75684	2.20576	3.44559	4.98897e-19	2.97122	2.37841	3.71179	8.72882e-22	1.63933	1.34841	1.99302	7.08285e-07
region is 46094 bp from chr15:88797586..88801736	chr15:88797586..88801736	46094	15q26.1	2171	150	0.0690926	1.6113	7173	region is 47830 bp upstream of NTRK3 (-)	NTRK3 (-)	47830	0.96513	0.62067	1.50076	0.874787	1	2.75684	2.20576	3.44559	4.98897e-19	2.97122	2.37841	3.71179	8.72882e-22	1.63933	1.34841	1.99302	7.08285e-07
region is 53266 bp from chr15:88797586..88801736	chr15:88797586..88801736	53266	15q26.1	2171	150	0.0690926	1.6113	6744	region is 55002 bp upstream of NTRK3 (-)	NTRK3 (-)	55002	0.96513	0.62067	1.50076	0.874787	1	2.75684	2.20576	3.44559	4.98897e-19	2.97122	2.37841	3.71179	8.72882e-22	1.63933	1.34841	1.99302	7.08285e-07
region is 60009 bp from chr15:88797586..88801736	chr15:88797586..88801736	60009	15q26.1	2171	150	0.0690926	1.6113	6205	region is 61745 bp upstream of NTRK3 (-)	NTRK3 (-)	61745	0.96513	0.62067	1.50076	0.874787	1	2.75684	2.20576	3.44559	4.98897e-19	2.97122	2.37841	3.71179	8.72882e-22	1.63933	1.34841	1.99302	7.08285e-07
region is 66213 bp from chr15:88797586..88801736	chr15:88797586..88801736	66213	15q26.1	2171	151	0.0695532	1.61155	6506	region is 67949 bp upstream of NTRK3 (-)	NTRK3 (-)	67949	0.962694	0.619074	1.49704	0.865969	1	2.75654	2.2055	3.44526	5.05132e-19	2.97095	2.37817	3.71149	8.82688e-22	1.63928	1.34837	1.99296	7.09604e-07
region is 72718 bp from chr15:88797586..88801736	chr15:88797586..88801736	72718	15q26.1	2171	150	0.0690926	1.6116	6877	region is 74454 bp upstream of NTRK3 (-)	NTRK3 (-)	74454	0.966691	0.621685	1.50316	0.880443	1	2.75702	2.20591	3.44581	4.95677e-19	2.97139	2.37855	3.71198	8.67167e-22	1.63932	1.34839	1.99301	7.09075e-07
region is 39551 bp from chr15:97261396..97269079	chr15:97261396..97269079	39551	15q26.3	2171	129	0.0594196	1.09129	15257	region overlaps with 56.695287409058139% of SPATA8-AS1 (-) , region overlaps with 56.708396146031326% of SPATA8-AS1 (-)	SPATA8-AS1 (-)	0	0.713	0.432375	1.17576	0.184993	1	2.74494	2.19707	3.42941	6.12837e-19	2.96604	2.37501	3.70414	8.87153e-22	1.64246	1.35096	1.99686	6.43474e-07
region is 54807 bp from chr15:97261396..97269079	chr15:97261396..97269079	54807	15q26.3	2171	154	0.0709351	1.13395	8873	SPATA8 (+), region overlaps with 11.270145384875464% of SPATA8-AS1 (-) , region overlaps with 29.956046432998985% of SPATA8-AS1 (-)	SPATA8 (+)	0	0.843757	0.548936	1.29692	0.438576	1	2.75373	2.20432	3.44008	4.59406e-19	2.96558	2.37454	3.70374	9.15838e-22	1.63999	1.34896	1.9938	6.9305e-07
contained within chr16:29273948..29702352	chr16:29273948..29702352	0	16p11.2	2171	206	0.0948871	1.65048	50998	RP11-231C14.6 (+), SNX29P2 (+), contained within SNX29P2 (+) , region overlaps with 12.986783795442957% of SNX29P2 (+) , region overlaps with 6.4669202713831915% of SNX29P2 (+) , region overlaps with 6.5139809404290361% of SNX29P2 (+)	SNX29P2 (+)	0	1.41994	0.969738	2.07916	0.0715362	1	2.8982	2.30139	3.64978	1.4934e-19	2.99437	2.39732	3.74012	4.19373e-22	1.65643	1.36184	2.01476	4.39485e-07
chr16:29392817..29394890, contained within chr16:29273948..29702352 , region overlaps with 21.08079964159008% of chr16:29438907..29570170 , region overlaps with 7.9237652415029007% of chr16:29449773..30213427 , region overlaps with 88.746412873696841% of chr16:29383024..29653124	chr16:29449773..30213427	0	16p11.2	2171	327	0.150622	1.64683	82587	NPIPB11 (-), contained within SNX29P2 (+) , region overlaps with 10.67359269618705% of SNX29P2 (+) , region overlaps with 11.748822453897102% of SNX29P2 (+) , region overlaps with 2.0899172993328246% of RP11-345J4.5 (-) , region overlaps with 2.1153450300894812% of RP11-345J4.5 (-) , region overlaps with 2.1383510722026466% of RP11-345J4.5 (-) , region overlaps with 2.5318754767699518% of RP11-23…	RP11-345J4.5 (-)	0	1.40354	1.02919	1.91406	0.0322107	1	2.96456	2.34572	3.74667	9.26802e-20	2.99446	2.39748	3.74008	4.11749e-22	1.66172	1.36601	2.02144	3.78197e-07
chr16:29567858..29587125, contained within chr16:29273948..29702352 , contained within chr16:29383024..29653124 , contained within chr16:29449773..30213427 , region overlaps with 0.56059934665443789% of chr16:29599981..29614283 , region overlaps with 17.26522326075083% of chr16:29583771..29640316 , region overlaps with 66.979255763146767% of chr16:29460646..29568481 , region overlaps with 68.7197…	chr16:29599981..29614283	0	16p11.2	2171	502	0.23123	1.63944	97039	region overlaps with 13.760446830655715% of RP11-231C14.4 (-) , region overlaps with 14.069600882119559% of RP11-231C14.4 (-) , region overlaps with 14.073722936139077% of RP11-231C14.4 (-) , region overlaps with 14.258184853512507% of RP11-231C14.4 (-) , region overlaps with 16.831377075196571% of SNX29P2 (+) , region overlaps with 3.4841661599975269% of RP11-231C14.4 (-) , region overlaps with …	RP11-345J4.8 (-)	0	1.57463	1.22609	2.02224	0.000375294	0.425959	3.15355	2.48834	3.99658	2.06085e-21	3.00255	2.40418	3.74985	3.13726e-22	1.6804	1.381	2.04473	2.16879e-07
chr16:29622902..29626695, contained within chr16:29273948..29702352 , contained within chr16:29383024..29653124 , contained within chr16:29449773..30213427 , contained within chr16:29583771..29640316 , contained within chr16:29592812..29652493 , region overlaps with 44.97760925701958% of chr16:29599981..29614283 , region overlaps with 80.00196123296179% of chr16:29606642..29653124	chr16:29622902..29626695	0	16p11.2	2171	502	0.23123	1.63944	30593	MIR3680-2 (-), SLC7A5P1 (-), region overlaps with 18.844180041185894% of RP11-345J4.8 (-) , region overlaps with 19.197201974307848% of RP11-345J4.8 (-) , region overlaps with 3.304677540613866% of CA5AP1 (-)	CA5AP1 (-)	0	1.57463	1.22609	2.02224	0.000375294	0.425959	3.15355	2.48834	3.99658	2.06085e-21	3.00255	2.40418	3.74985	3.13726e-22	1.6804	1.381	2.04473	2.16879e-07
contained within chr16:29273948..29702352 , contained within chr16:29383024..29653124 , contained within chr16:29449773..30213427 , contained within chr16:29592812..29652493 , contained within chr16:29606642..29653124 , region overlaps with 17.729248602773755% of chr16:29639065..29819355 , region overlaps with 95.228731111571108% of chr16:29583771..29640316	chr16:29639065..29819355	0	16p11.2	2171	436	0.200829	1.63884	9662	RP11-368N21.1 (+), contained within CA5AP1 (-)	RP11-368N21.1 (+)	0	1.55247	1.19705	2.01341	0.000913361	1	3.09239	2.4451	3.91105	4.44867e-21	2.9982	2.40082	3.74422	3.47913e-22	1.66461	1.36855	2.02471	3.39366e-07
contained within chr16:29273948..29702352 , contained within chr16:29383024..29653124 , contained within chr16:29449773..30213427 , contained within chr16:29592812..29652493 , contained within chr16:29606642..29653124 , contained within chr16:29639065..29819355	chr16:29639065..29819355	0	16p11.2	2171	311	0.143252	1.63266	10941	region overlaps with 62.827895073576457% of CA5AP1 (-)	CA5AP1 (-)	0	1.59462	1.2113	2.09926	0.00087946	0.998187	2.99232	2.3796	3.76281	6.83887e-21	2.97678	2.3839	3.7171	6.18627e-22	1.66156	1.36621	2.02077	3.67818e-07
contained within chr16:29273948..29702352 , contained within chr16:29449773..30213427 , contained within chr16:29639065..29819355 , region overlaps with 11.197578901859059% of chr16:29592812..29652493 , region overlaps with 20.291108228851421% of chr16:29383024..29653124 , region overlaps with 20.291108228851421% of chr16:29606642..29653124	chr16:29639065..29819355	0	16p11.2	2171	178	0.0819899	1.62559	6939	region is 15570 bp downstream of RP11-368N21.1 (+)	RP11-368N21.1 (+)	15570	1.59363	1.14518	2.21771	0.00570905	1	2.87939	2.29869	3.60679	3.48435e-20	2.97638	2.38371	3.7164	6.11468e-22	1.6498	1.35684	2.00601	5.18165e-07
contained within chr16:29449773..30213427	chr16:29449773..30213427	0	16p11.2	2171	140	0.0644864	1.63946	5340	contained within TMEM219 (+) , intron of TMEM219 (+), region overlaps with 79.307116104868911% of TMEM219 (+) , region overlaps with 88.239700374531836% of TMEM219 (+)	TMEM219 (+)	0	1.28157	0.826705	1.98671	0.267361	1	2.82518	2.25147	3.54507	3.02204e-19	2.9657	2.37486	3.70353	8.77172e-22	1.64106	1.34988	1.99507	6.68143e-07
contained within chr16:29449773..30213427	chr16:29449773..30213427	0	16p11.2	2171	157	0.0723169	1.63729	8155	region overlaps with 27.529123237277741% of TMEM219 (+) , region overlaps with 34.138565297363584% of TMEM219 (+) , region overlaps with 37.976701410177803% of TAOK2 (+) , region overlaps with 39.190680564071123% of TAOK2 (+) , region overlaps with 45.824647455548742% of TAOK2 (+) , region overlaps with 46.560392397302266% of TMEM219 (+) , region overlaps with 46.916002452483141% of TMEM219 (+) ,…	TAOK2 (+)	0	1.19154	0.783591	1.81188	0.412474	1	2.80407	2.23684	3.51516	3.83538e-19	2.97202	2.38008	3.71117	7.10599e-22	1.64302	1.35139	1.99759	6.34163e-07
chr16:32063706..32084714, chr16:32127138..32128494, chr16:32127138..32130980, chr16:32127138..32140749, chr16:32127929..32133783, chr16:32131093..32133135, chr16:32131133..32132780, chr16:32133297..32140749, contained within chr16:31750569..34366663 , contained within chr16:31961635..33818345 , contained within chr16:32010673..33836510 , contained within chr16:32023980..33475160 , region overlaps…	chr16:32188328..32293722	0	16p11.2	2171	175	0.080608	1.55278	149712	AC142381.1 (+), HERC2P4 (-), IGHV1OR16-3 (+), IGHV3OR16-9 (+), RP11-1166P10.6 (-), RP11-1166P10.7 (+), region overlaps with 22.956075665277332% of HERC2P4 (-) , region overlaps with 32.074917174308005% of RP11-1166P10.6 (-) , region overlaps with 4.7284118841509031% of HERC2P4 (-) , region overlaps with 6.9393235011221552% of HERC2P4 (-)	HERC2P4 (-)	0	1.39268	0.990981	1.95721	0.0564151	1	2.82652	2.25932	3.53612	9.69199e-20	2.96463	2.3743	3.70174	8.58818e-22	1.64529	1.35332	2.00025	5.86704e-07
chr16:32219209..32237112, contained within chr16:31750569..34366663 , contained within chr16:31961635..33818345 , contained within chr16:32010673..33836510 , contained within chr16:32023980..33475160 , contained within chr16:32051472..33631581 , contained within chr16:32066996..33852887 , contained within chr16:32101934..32282829 , contained within chr16:32146886..32634764 , contained within chr1…	chr16:32260915..32279752	0	16p11.2	2171	209	0.096269	1.55505	67483	FAM108A9P (+), RP11-17M15.1 (+), RP11-56L13.4 (+), RP11-56L13.6 (-), TP53TG3D (+), region overlaps with 0.18523183616614555% of TP53TG3D (+) , region overlaps with 0.88022168546152357% of HERC2P4 (-) , region overlaps with 0.91430434331609445% of TP53TG3D (+) , region overlaps with 0.94394143710267775% of TP53TG3D (+) , region overlaps with 0.94690514648133606% of TP53TG3D (+) , region overlaps w…	TP53TG3D (+)	0	1.53411	1.12862	2.08528	0.00628391	1	2.86785	2.29112	3.58977	3.67628e-20	2.95786	2.36886	3.69332	1.04777e-21	1.65689	1.36265	2.01467	4.147e-07
contained within chr16:31750569..34366663 , contained within chr16:31961635..33818345 , contained within chr16:32010673..33836510 , contained within chr16:32023980..33475160 , contained within chr16:32051472..33631581 , contained within chr16:32066996..33852887 , contained within chr16:32146886..32634764 , contained within chr16:32153834..32835119 , contained within chr16:32175389..33625564 , con…	chr16:32394095..32530825	0	16p11.2	2171	278	0.128052	1.56285	67484	ACTR3BP3 (-), RP11-17M15.4 (-)	ACTR3BP3 (-)	0	1.40823	1.06334	1.865	0.0169179	1	2.86509	2.28811	3.58756	4.53617e-20	2.96869	2.37773	3.70653	7.4001e-22	1.65268	1.35923	2.00948	4.72043e-07
contained within chr16:31750569..34366663 , contained within chr16:31961635..33818345 , contained within chr16:32010673..33836510 , contained within chr16:32023980..33475160 , contained within chr16:32051472..33631581 , contained within chr16:32066996..33852887 , contained within chr16:32146886..32634764 , contained within chr16:32153834..32835119 , contained within chr16:32175389..33625564 , con…	chr16:32394095..32530825	0	16p11.2	2171	277	0.127591	1.56241	18688	region overlaps with 91.245719178082197% of RP11-626K17.5 (+)	RP11-626K17.5 (+)	0	1.41362	1.0675	1.87195	0.0156958	1	2.86464	2.28789	3.5868	4.4943e-20	2.96955	2.37841	3.70761	7.23445e-22	1.65223	1.35887	2.00893	4.78302e-07
contained within chr16:31750569..34366663 , contained within chr16:31961635..33818345 , contained within chr16:32010673..33836510 , contained within chr16:32023980..33475160 , contained within chr16:32051472..33631581 , contained within chr16:32066996..33852887 , contained within chr16:32146886..32634764 , contained within chr16:32153834..32835119 , contained within chr16:32175389..33625564 , con…	chr16:32425317..32454623	0	16p11.2	2171	260	0.11976	1.56184	15891	intron of RP11-626K17.5 (+)	RP11-626K17.5 (+)	0	1.37706	1.03107	1.83915	0.0302155	1	2.85463	2.27962	3.57467	6.23361e-20	2.96017	2.37058	3.6964	1.00278e-21	1.65012	1.35715	2.00634	5.10715e-07
chr16:32450086..32454437, chr16:32454606..32457587, chr16:32457792..32458067, chr16:32457863..32461727, contained within chr16:31750569..34366663 , contained within chr16:31961635..33818345 , contained within chr16:32010673..33836510 , contained within chr16:32023980..33475160 , contained within chr16:32051472..33631581 , contained within chr16:32066996..33852887 , contained within chr16:32146886…	chr16:32463663..32474114	0	16p11.2	2171	238	0.109627	1.56966	20558	PABPC1P13 (-), region overlaps with 2.373771767681681% of RP11-626K17.3 (-) , region overlaps with 8.0747154392450629% of RP11-626K17.5 (+)	RP11-626K17.3 (-)	0	1.46142	1.08559	1.96737	0.0123701	1	2.87829	2.29724	3.60631	3.95017e-20	2.9628	2.37276	3.69956	9.17659e-22	1.65097	1.35784	2.00739	4.97513e-07
chr16:32492301..32498784, chr16:32495182..32498456, chr16:32495386..32498005, chr16:32503042..32513716, contained within chr16:31750569..34366663 , contained within chr16:31961635..33818345 , contained within chr16:32010673..33836510 , contained within chr16:32023980..33475160 , contained within chr16:32051472..33631581 , contained within chr16:32066996..33852887 , contained within chr16:32146886…	chr16:32515745..32561060	0	16p11.2	2171	119	0.0548135	1.57953	36169	ABCD1P3 (-)	ABCD1P3 (-)	0	1.41589	0.942711	2.12657	0.0937925	1	2.80645	2.24429	3.50941	1.45122e-19	2.98195	2.38794	3.72372	5.42543e-22	1.64574	1.35358	2.00096	5.8448e-07
contained within chr16:31750569..34366663 , contained within chr16:31961635..33818345 , contained within chr16:32010673..33836510 , contained within chr16:32023980..33475160 , contained within chr16:32051472..33631581 , contained within chr16:32066996..33852887 , contained within chr16:32146886..32634764 , contained within chr16:32153834..32835119 , contained within chr16:32175389..33625564 , con…	chr16:32548920..32709524	0	16p11.2	2171	110	0.0506679	1.55887	8993	region is 48705 bp upstream of RP11-652G5.1 (+)	RP11-652G5.1 (+)	48705	1.5069	1.02598	2.21326	0.0365485	1	2.79077	2.23336	3.48729	1.74303e-19	2.96456	2.37388	3.70221	9.1771e-22	1.63101	1.34146	1.98305	9.29274e-07
contained within chr16:31750569..34366663 , contained within chr16:31961635..33818345 , contained within chr16:32010673..33836510 , contained within chr16:32023980..33475160 , contained within chr16:32051472..33631581 , contained within chr16:32066996..33852887 , contained within chr16:32146886..32634764 , contained within chr16:32153834..32835119 , contained within chr16:32175389..33625564 , con…	chr16:32573836..32707849	0	16p11.2	2171	137	0.0631046	1.54538	15861	region is 32845 bp upstream of RP11-652G5.1 (+)	RP11-652G5.1 (+)	32845	1.27395	0.887952	1.82775	0.188604	1	2.77031	2.21756	3.46082	2.85915e-19	2.96541	2.3745	3.70336	9.0406e-22	1.63528	1.34504	1.98817	8.08289e-07
contained within chr16:31750569..34366663 , contained within chr16:31961635..33818345 , contained within chr16:32010673..33836510 , contained within chr16:32023980..33475160 , contained within chr16:32051472..33631581 , contained within chr16:32066996..33852887 , contained within chr16:32146886..32634764 , contained within chr16:32153834..32835119 , contained within chr16:32175389..33625564 , con…	chr16:32600018..32602783	0	16p11.2	2171	141	0.064947	1.54363	21814	region is 11032 bp upstream of RP11-652G5.1 (+)	RP11-652G5.1 (+)	11032	1.26992	0.889505	1.81302	0.188369	1	2.77241	2.2192	3.46354	2.71263e-19	2.96312	2.37263	3.70058	9.73821e-22	1.63463	1.34448	1.98739	8.26142e-07
contained within chr16:31750569..34366663 , contained within chr16:31961635..33818345 , contained within chr16:32010673..33836510 , contained within chr16:32023980..33475160 , contained within chr16:32051472..33631581 , contained within chr16:32066996..33852887 , contained within chr16:32146886..32634764 , contained within chr16:32153834..32835119 , contained within chr16:32175389..33625564 , con…	chr16:32600018..32602783	0	16p11.2	2171	143	0.0658683	1.54497	10115	region is 918 bp upstream of RP11-652G5.1 (+)	RP11-652G5.1 (+)	918	1.2497	0.875246	1.78436	0.219937	1	2.77426	2.2206	3.46597	2.60705e-19	2.96233	2.37197	3.69961	9.99674e-22	1.63502	1.34481	1.98787	8.15696e-07
contained within chr16:31750569..34366663 , contained within chr16:31961635..33818345 , contained within chr16:32010673..33836510 , contained within chr16:32023980..33475160 , contained within chr16:32051472..33631581 , contained within chr16:32066996..33852887 , contained within chr16:32146886..32634764 , contained within chr16:32153834..32835119 , contained within chr16:32175389..33625564 , con…	chr16:32573836..32707849	0	16p11.2	2171	142	0.0654076	1.54414	8222	region overlaps with 21.685721235709075% of RP11-652G5.1 (+) , region overlaps with 61.153004135246903% of RP11-652G5.1 (+) , region overlaps with 88.834833373874972% of RP11-652G5.1 (+)	RP11-652G5.1 (+)	0	1.23612	0.861289	1.77407	0.250171	1	2.77515	2.22119	3.46726	2.58974e-19	2.96271	2.37225	3.70013	9.92838e-22	1.63505	1.34483	1.9879	8.15277e-07
contained within chr16:31750569..34366663 , contained within chr16:31961635..33818345 , contained within chr16:32010673..33836510 , contained within chr16:32023980..33475160 , contained within chr16:32051472..33631581 , contained within chr16:32066996..33852887 , contained within chr16:32153834..32835119 , contained within chr16:32175389..33625564 , contained within chr16:32257509..32714406 , con…	chr16:32634343..32812108	0	16p11.2	2171	137	0.0631046	1.54813	16580	RP11-652G5.2 (+), region overlaps with 3.7756332931242462% of RP11-652G5.1 (+) , region overlaps with 48.075995174909529% of RP11-652G5.1 (+) , region overlaps with 48.486127864897469% of RP11-652G5.1 (+)	RP11-652G5.2 (+)	0	1.33929	0.937961	1.91234	0.107931	1	2.78075	2.22561	3.47437	2.22863e-19	2.95663	2.36729	3.69269	1.20272e-21	1.63704	1.34654	1.9902	7.60092e-07
contained within chr16:31750569..34366663 , contained within chr16:31961635..33818345 , contained within chr16:32010673..33836510 , contained within chr16:32023980..33475160 , contained within chr16:32051472..33631581 , contained within chr16:32066996..33852887 , contained within chr16:32153834..32835119 , contained within chr16:32175389..33625564 , contained within chr16:32257509..32714406 , con…	chr16:32642814..32783885	0	16p11.2	2171	133	0.0612621	1.55	13834	RP11-96K14.1 (-)	RP11-96K14.1 (-)	0	1.32301	0.92184	1.89876	0.12889	1	2.7798	2.22487	3.47313	2.27928e-19	2.95626	2.36695	3.69228	1.22388e-21	1.63612	1.34578	1.98911	7.83369e-07
chr16:32654528..32708348, chr16:32655830..32708242, chr16:32662942..32706120, chr16:32665846..32691757, chr16:32668729..32685999, contained within chr16:31750569..34366663 , contained within chr16:31961635..33818345 , contained within chr16:32010673..33836510 , contained within chr16:32023980..33475160 , contained within chr16:32051472..33631581 , contained within chr16:32066996..33852887 , conta…	chr16:32732063..32755070	0	16p11.2	2171	117	0.0538922	1.5656	88203	RP11-586K12.10 (+), RP11-586K12.11 (+), RP11-586K12.13 (-), RP11-586K12.7 (+), RP11-586K12.8 (+), TP53TG3 (-)	RP11-586K12.7 (+)	0	1.2991	0.88969	1.89691	0.175471	1	2.78074	2.2255	3.47451	2.26741e-19	2.95392	2.36484	3.68974	1.36541e-21	1.63215	1.34237	1.98449	8.99509e-07
chr16:32817469..32818817, chr16:32827103..32829527, contained within chr16:31750569..34366663 , contained within chr16:31961635..33818345 , contained within chr16:32010673..33836510 , contained within chr16:32023980..33475160 , contained within chr16:32051472..33631581 , contained within chr16:32066996..33852887 , contained within chr16:32175389..33625564 , contained within chr16:32654530..328654…	chr16:32837911..32902252	0	16p11.2	2171	121	0.0557347	1.57048	84992	HERC2P5 (+), RP11-67H24.1 (-), RP11-67H24.2 (+), region overlaps with 12.582360692771086% of HERC2P5 (+) , region overlaps with 38.502447289156628% of HERC2P5 (+)	RP11-67H24.1 (-)	0	1.2651	0.866727	1.84658	0.222951	1	2.77614	2.22196	3.46853	2.52551e-19	2.95822	2.3684	3.69493	1.18266e-21	1.63497	1.34478	1.98778	8.15723e-07
chr16:32864196..32866126, contained within chr16:31750569..34366663 , contained within chr16:31961635..33818345 , contained within chr16:32010673..33836510 , contained within chr16:32023980..33475160 , contained within chr16:32051472..33631581 , contained within chr16:32066996..33852887 , contained within chr16:32175389..33625564 , contained within chr16:32738944..32920719 , contained within chr1…	chr16:32864196..32873460	0	16p11.2	2171	117	0.0538922	1.5668	16432	IGHV2OR16-5 (+), RP11-989E6.1 (-)	IGHV2OR16-5 (+)	0	1.27119	0.865719	1.86655	0.220845	1	2.77216	2.21896	3.46328	2.7505e-19	2.96126	2.37094	3.69856	1.06351e-21	1.63462	1.34449	1.98736	8.25299e-07
chr16:33936757..33942901, chr16:33936827..33943635, chr16:33943912..33945360, contained within chr16:31750569..34366663 , contained within chr16:33464099..35139499 , contained within chr16:33556312..33959923 , contained within chr16:33922607..33968012 , region overlaps with 1.100762066045724% of chr16:33947736..34176612 , region overlaps with 23.023631745054267% of chr16:33944888..33966605 , regi…	chr16:33947736..34176612	0	16p11.2	2171	148	0.0681713	1.65472	12991	AC136932.2 (-), CTD-2522B17.4 (-), CTD-2522B17.5 (-), CTD-2522B17.6 (+), PCMTD1P2 (+)	AC136932.2 (-)	0	1.34325	0.841607	2.14391	0.216054	1	2.88501	2.27857	3.65286	1.36522e-18	2.96558	2.37489	3.70319	8.61281e-22	1.6332	1.34314	1.9859	8.77772e-07
chr16:33949040..33961139, chr16:33949190..33961249, contained within chr16:31750569..34366663 , contained within chr16:33464099..35139499 , contained within chr16:33922607..33968012 , contained within chr16:33935506..34459464 , contained within chr16:33944661..33966165 , contained within chr16:33944888..33966605 , contained within chr16:33947736..34176612 , region overlaps with 40.152602060779969…	chr16:33957055..33965749	0	16p11.2	2171	146	0.0672501	1.65504	15334	AC136932.1 (+), LINC00273 (-)	AC136932.1 (+)	0	1.29368	0.803092	2.08396	0.289813	1	2.86487	2.26447	3.62446	1.76058e-18	2.96763	2.37651	3.70578	8.1442e-22	1.63435	1.34412	1.98725	8.44415e-07
chr16:33968669..33969803, chr16:33971410..33974363, chr16:33977238..33978577, chr16:33977508..33979706, contained within chr16:31750569..34366663 , contained within chr16:33464099..35139499 , contained within chr16:33935506..34459464 , contained within chr16:33947736..34176612 , contained within chr16:33955910..34016614 , region overlaps with 11.379016716712229% of chr16:33957055..33965749 , regi…	chr16:33977508..33979706	0	16p11.2	2171	135	0.0621833	1.66179	22313	RNA5-8SP2 (+)	RNA5-8SP2 (+)	0	1.18126	0.707808	1.9714	0.523806	1	2.82195	2.23325	3.56585	3.6053e-18	2.97047	2.37877	3.70936	7.52716e-22	1.63754	1.34686	1.99096	7.54952e-07
chr16:33986930..33988237, chr16:33990122..33991833, chr16:33994813..34005856, chr16:33997033..33998350, contained within chr16:31750569..34366663 , contained within chr16:33464099..35139499 , contained within chr16:33935506..34459464 , contained within chr16:33947736..34176612 , contained within chr16:33955910..34016614 , contained within chr16:33965507..34016614 , region overlaps with 37.4146162…	chr16:33997033..33998350	0	16p11.2	2171	118	0.0543528	1.66053	27230	region is 19945 bp downstream of RNA5-8SP2 (+)	RNA5-8SP2 (+)	19945	1.29073	0.762808	2.184	0.341586	1	2.84684	2.25421	3.59528	1.55979e-18	2.96803	2.37681	3.70633	8.09165e-22	1.63598	1.34553	1.98913	7.96802e-07
chr16:34013099..34020334, contained within chr16:31750569..34366663 , contained within chr16:33464099..35139499 , contained within chr16:33935506..34459464 , contained within chr16:33947736..34176612 , region overlaps with 4.4209201190203711% of chr16:33955910..34016614 , region overlaps with 4.4209201190203711% of chr16:33965507..34016614	chr16:34013099..34020334	0	16p11.2	2171	109	0.0502073	1.66228	87380	region is 47174 bp downstream of RNA5-8SP2 (+)	RNA5-8SP2 (+)	47174	1.21275	0.694964	2.1163	0.497133	1	2.81886	2.23543	3.55456	1.96946e-18	2.96928	2.37776	3.70796	7.87267e-22	1.63795	1.34724	1.9914	7.42842e-07
region is 20633 bp from chr16:50366748..50384741	chr16:50366748..50384741	20633	16q12.1	2171	174	0.0801474	1.63119	6500	region overlaps with 0.29230769230769232% of RP11-21B23.1 (+)	RP11-21B23.1 (+)	0	1.37576	0.971339	1.94856	0.0724534	1	2.80084	2.24092	3.50067	1.41833e-19	2.99518	2.39831	3.7406	3.85828e-22	1.65006	1.35712	2.00624	5.10682e-07
region is 27132 bp from chr16:50366748..50384741	chr16:50366748..50384741	27132	16q12.1	2171	169	0.0778443	1.62988	5706	region is 6481 bp downstream of RP11-21B23.1 (+)	RP11-21B23.1 (+)	6481	1.36104	0.956759	1.93616	0.0864954	1	2.79506	2.23663	3.49291	1.58331e-19	2.99387	2.39728	3.73892	3.99204e-22	1.65013	1.35715	2.00635	5.10687e-07
region is 28189 bp from chr16:50451825..50453271	chr16:50451825..50453271	28189	16q12.1	2171	169	0.0778443	1.62988	6059	region is 1191 bp downstream of RP11-21B23.2 (-)	RP11-21B23.2 (-)	1191	1.36104	0.956759	1.93616	0.0864954	1	2.79506	2.23663	3.49291	1.58331e-19	2.99387	2.39728	3.73892	3.99204e-22	1.65013	1.35715	2.00635	5.10687e-07
region is 21578 bp from chr16:50451825..50453271	chr16:50451825..50453271	21578	16q12.1	2171	171	0.0787655	1.62951	6612	RP11-21B23.2 (-)	RP11-21B23.2 (-)	0	1.34803	0.947632	1.91759	0.0967416	1	2.79292	2.23501	3.49009	1.65859e-19	2.99442	2.39769	3.73965	3.95037e-22	1.64998	1.35702	2.00618	5.13462e-07
region is 11607 bp from chr16:50451825..50453271	chr16:50451825..50453271	11607	16q12.1	2171	170	0.0783049	1.62937	9972	region is 1202 bp upstream of RP11-21B23.2 (-)	RP11-21B23.2 (-)	1202	1.35248	0.950797	1.92385	0.0930796	1	2.7928	2.23497	3.48986	1.65008e-19	2.99408	2.39746	3.73917	3.96047e-22	1.65025	1.35724	2.00652	5.09221e-07
region is 5806 bp from chr16:50451825..50453271	chr16:50451825..50453271	5806	16q12.1	2171	157	0.0723169	1.62967	5802	RP11-21B23.3 (+)	RP11-21B23.3 (+)	0	1.43103	1.00123	2.04534	0.0492146	1	2.79357	2.23576	3.49056	1.56851e-19	2.99819	2.40065	3.74446	3.58055e-22	1.65369	1.35996	2.01085	4.61511e-07
region overlaps with 0.71819425444596441% of chr16:50451825..50453271	chr16:50451825..50453271	0	16q12.1	2171	157	0.0723169	1.62967	5848	region is 3594 bp downstream of RP11-21B23.3 (+)	RP11-21B23.3 (+)	3594	1.43103	1.00123	2.04534	0.0492146	1	2.79357	2.23576	3.49056	1.56851e-19	2.99819	2.40065	3.74446	3.58055e-22	1.65369	1.35996	2.01085	4.61511e-07
contained within chr16:78291173..78417314 , contained within chr16:78359016..78411757 , contained within chr16:78366283..78385901 , region overlaps with 24.613813353759735% of chr16:78372440..78384765 , region overlaps with 27.192646495595557% of chr16:78372238..78381766 , region overlaps with 27.716073024384013% of chr16:78372197..78375328 , region overlaps with 33.792927358611003% of chr16:7837…	chr16:78372440..78384765	0	16q23.2	2171	110	0.0506679	0.86437	7833	intron of WWOX (+)	WWOX (+)	0	1.09221	0.717179	1.66335	0.681078	1	2.76167	2.2109	3.44964	3.52115e-19	2.97214	2.38	3.71161	7.31497e-22	1.64058	1.34945	1.99452	6.80155e-07
chr16:78377002..78382163, chr16:78379207..78384148, contained within chr16:78291173..78417314 , contained within chr16:78359016..78411757 , contained within chr16:78366283..78385901 , contained within chr16:78370650..78385901 , contained within chr16:78370716..78404257 , contained within chr16:78371203..78385048 , contained within chr16:78371327..78385119 , contained within chr16:78371523..783851…	chr16:78379207..78384148	0	16q23.2	2171	135	0.0621833	0.858993	10382	intron of WWOX (+)	WWOX (+)	0	1.01137	0.684653	1.49399	0.954711	1	2.76059	2.21008	3.44822	3.60592e-19	2.97425	2.38176	3.71413	6.79262e-22	1.63978	1.34881	1.99352	6.96574e-07
contained within chr16:78291173..78417314 , contained within chr16:78359016..78411757 , contained within chr16:78370716..78404257 , region overlaps with 0.15084220229615353% of chr16:78372440..78384765 , region overlaps with 1.2653984748177325% of chr16:78371639..78384898 , region overlaps with 1.7179250817061928% of chr16:78371619..78384952 , region overlaps with 2.5224168272856784% of chr16:783…	chr16:78374615..78385901	0	16q23.2	2171	112	0.0515891	0.850562	11933	LSM3P5 (+), intron of WWOX (+)	LSM3P5 (+)	0	0.993948	0.652676	1.51367	0.977433	1	2.7605	2.21003	3.44809	3.60485e-19	2.97461	2.382	3.71465	6.77709e-22	1.63972	1.34876	1.99344	6.97571e-07
region is 111886 bp from chr16:81731897..81741109	chr16:81731897..81741109	111886	16q23.3	2171	113	0.0520497	1.50201	14023	intron of CMIP (+)	CMIP (+)	0	1.25592	0.838044	1.88217	0.269597	1	2.76058	2.21001	3.4483	3.64229e-19	2.9807	2.38678	3.72242	5.79226e-22	1.64284	1.35127	1.99731	6.35787e-07
contained within chr16:88459172..88609916 , contained within chr16:88583060..88607651	chr16:88583060..88607651	0	16q24.3	2171	111	0.0511285	1.38736	10097	contained within RP11-21B21.4 (-) , contained within ZFPM1 (+)	RP11-21B21.4 (-)	0	1.07215	0.6905	1.66475	0.756306	1	2.76688	2.21401	3.45782	3.61041e-19	2.97176	2.37963	3.71124	7.47917e-22	1.64033	1.34924	1.99422	6.86024e-07
chr16:88599814..88601205, chr16:88599886..88601538, contained within chr16:88459172..88609916 , contained within chr16:88583060..88607651	chr16:88599886..88601538	0	16q24.3	2171	119	0.0548135	1.36066	9069	region overlaps with 0.93725879369279974% of RP11-21B21.4 (-) , region overlaps with 66.688719814753554% of ZFPM1 (+)	RP11-21B21.4 (-)	0	1.05065	0.689369	1.60126	0.818245	1	2.76439	2.21237	3.45414	3.65798e-19	2.97195	2.37966	3.71165	7.59026e-22	1.64081	1.34954	1.99496	6.82235e-07
region overlaps with 20.173971227835395% of chr16:88583060..88607651 , region overlaps with 58.062897290063567% of chr16:88459172..88609916	chr16:88583060..88607651	0	16q24.3	2171	133	0.0612621	1.34143	5978	region is 8984 bp upstream of RP11-21B21.4 (-)	RP11-21B21.4 (-)	8984	1.25913	0.872333	1.81743	0.218486	1	2.77909	2.22406	3.47264	2.42449e-19	2.95687	2.36724	3.69336	1.24632e-21	1.64683	1.35436	2.00246	5.71381e-07
contained within chr16:88733839..88824029 , contained within chr16:88754869..88822747 , contained within chr16:88805183..88830836 , region overlaps with 98.429794964962369% of chr16:88780175..88822401	chr16:88805183..88830836	0	16q24.3	2171	132	0.0608015	1.62264	7706	contained within PIEZO1 (-)	PIEZO1 (-)	0	0.655372	0.391099	1.09822	0.10865	1	2.75498	2.20571	3.44104	4.15885e-19	2.95303	2.36471	3.68773	1.26569e-21	1.62728	1.33836	1.97857	1.04814e-06
region overlaps with 69.141989369779793% of chr16:88805183..88830836	chr16:88805183..88830836	0	16q24.3 -	2171	233	0.107324	1.62617	6585	intron of PIEZO1 (-)	PIEZO1 (-)	0	0.746282	0.516957	1.07734	0.118212	1	2.74059	2.19365	3.4239	6.88246e-19	2.96144	2.37136	3.69835	1.00704e-21	1.62062	1.33249	1.97104	1.33737e-06
region overlaps with 84.770027413950658% of chr16:88833868..89011311	chr16:88833868..89011311	0		2171	235	0.108245	1.62633	6566	intron of PIEZO1 (-)	PIEZO1 (-)	0	0.744507	0.51571	1.07481	0.115282	1	2.73996	2.19314	3.42313	7.01933e-19	2.96085	2.37089	3.69761	1.0243e-21	1.62024	1.33217	1.97061	1.35523e-06
contained within chr17:16527056..16817437 , contained within chr17:16717959..18322297 , contained within chr17:16718043..16777025 , region overlaps with 6.6129546904913852% of chr17:16571504..16764830	chr17:16718043..16777025	0	17p11.2	2171	120	0.0552741	1.58145	12536	region is 6378 bp downstream of COTL1P1 (+)	COTL1P1 (+)	6378	1.04283	0.678508	1.60278	0.848325	1	2.7626	2.21142	3.45116	3.55653e-19	2.97506	2.38245	3.71508	6.5938e-22	1.6395	1.34857	1.99318	7.02836e-07
contained within chr17:16717959..18322297	chr17:16717959..18322297	0	17p11.2	2171	136	0.0626439	1.60378	6703	intron of RAI1 (+), region overlaps with 65.627331045800389% of RAI1-AS1 (-)	RAI1-AS1 (-)	0	1.56685	1.07698	2.27955	0.0188892	1	2.8315	2.26436	3.54067	7.04565e-20	3.00252	2.40466	3.74903	2.87273e-22	1.64034	1.34932	1.99411	6.80595e-07
contained within chr17:16717959..18322297	chr17:16717959..18322297	0	17p11.2	2171	130	0.0598802	1.60344	7957	RP1-253P7.1 (+), SMCR5 (-), intron of RAI1 (+)	RP1-253P7.1 (+)	0	1.66506	1.1437	2.42409	0.00779851	1	2.84746	2.27658	3.5615	4.89392e-20	3.00359	2.40568	3.7501	2.70197e-22	1.63417	1.34424	1.98664	8.27525e-07
contained within chr17:16717959..18322297	chr17:16717959..18322297	0	17p11.2	2171	126	0.0580378	1.60242	7378	intron of RAI1 (+), region overlaps with 85.768500948766601% of RAI1 (+)	RAI1 (+)	0	1.6637	1.12787	2.45409	0.010266	1	2.85348	2.28053	3.57039	4.76172e-20	3.00948	2.41024	3.75769	2.34639e-22	1.63919	1.34836	1.99274	7.07018e-07
contained within chr17:16717959..18322297 , region overlaps with 0.59856344772545889% of chr17:17696755..17715101	chr17:17696755..17715101	0	17p11.2	2171	115	0.052971	1.60102	5012	contained within RAI1 (+) , region overlaps with 10.415003990422985% of RAI1 (+) , region overlaps with 93.495610534716675% of RAI1 (+)	RAI1 (+)	0	1.72806	1.16435	2.56469	0.00662098	1	2.85089	2.27887	3.56649	4.7849e-20	3.00838	2.40937	3.75631	2.41714e-22	1.63404	1.34404	1.98662	8.38281e-07
region is 3933 bp from chr17:19397961..19399902	chr17:19397961..19399902	3933	17p11.2	2171	129	0.0594196	1.35413	5102	intron of SLC47A1 (+)	SLC47A1 (+)	0	1.23938	0.84973	1.80771	0.265095	1	2.7631	2.21211	3.45133	3.34101e-19	2.9772	2.3842	3.7177	6.15627e-22	1.64056	1.34942	1.99451	6.81792e-07
region is 9034 bp from chr17:19397961..19399902	chr17:19397961..19399902	9034	17p11.2	2171	126	0.0580378	1.35562	8850	intron of SLC47A1 (+)	SLC47A1 (+)	0	1.18854	0.804538	1.75581	0.385627	1	2.76326	2.21223	3.45153	3.3286e-19	2.97742	2.38436	3.71798	6.12679e-22	1.64138	1.35008	1.99554	6.65255e-07
contained within chr17:25878487..26177119 , contained within chr17:26065728..26095063 , contained within chr17:26077803..26104364	chr17:26077803..26104364	0	17q11.2	2171	159	0.0732381	1.60054	6604	contained within NOS2 (-)	NOS2 (-)	0	1.51838	1.0996	2.09665	0.0111913	1	2.7708	2.21901	3.45979	2.36594e-19	2.99441	2.39868	3.7381	3.31049e-22	1.64331	1.35175	1.99777	6.21115e-07
contained within chr17:25878487..26177119 , contained within chr17:26077803..26104364 , region overlaps with 7.7042079207920793% of chr17:26065728..26095063	chr17:26077803..26104364	0	17q11.2	2171	163	0.0750806	1.60244	9696	contained within NOS2 (-)	NOS2 (-)	0	1.50908	1.09661	2.07669	0.0115318	1	2.76805	2.2168	3.45639	2.56892e-19	2.99435	2.39859	3.73808	3.34055e-22	1.64587	1.35381	2.00094	5.75092e-07
contained within chr17:25878487..26177119 , region overlaps with 2.7876490563057725% of chr17:26077803..26104364	chr17:26077803..26104364	0	17q11.2	2171	219	0.100875	1.59405	12663	contained within NOS2 (-)	NOS2 (-)	0	1.52092	1.14957	2.01223	0.00332525	1	2.75979	2.20996	3.44641	3.38443e-19	2.99996	2.40274	3.74563	3.02281e-22	1.65727	1.36294	2.01514	4.10426e-07
contained within chr17:25878487..26177119	chr17:25878487..26177119	0	17q11.2	2171	222	0.102257	1.5938	31260	region overlaps with 34.718490083173386% of NOS2 (-) , region overlaps with 70.70377479206654% of RP1-66C13.4 (-)	RP1-66C13.4 (-)	0	1.506	1.13831	1.99245	0.00414275	1	2.76405	2.21337	3.45174	2.99484e-19	2.99828	2.40142	3.74347	3.15194e-22	1.65658	1.36239	2.01429	4.19047e-07
contained within chr17:25878487..26177119	chr17:25878487..26177119	0	17q11.2	2171	166	0.0764625	1.58916	28935	intron of RP1-66C13.4 (-)	RP1-66C13.4 (-)	0	1.5609	1.13795	2.14106	0.00575504	1	2.77917	2.2251	3.47121	2.05745e-19	2.987	2.39226	3.72959	4.46883e-22	1.64917	1.35646	2.00503	5.21114e-07
region overlaps with 3.9091470951792338% of chr17:25878487..26177119	chr17:25878487..26177119	0	17q11.2	2171	122	0.0561953	1.58592	6472	intron of RP1-66C13.4 (-)	RP1-66C13.4 (-)	0	1.48567	1.03567	2.13119	0.0315252	1	2.76743	2.21566	3.45662	2.90984e-19	2.97957	2.3861	3.72064	5.74413e-22	1.64503	1.35311	1.99993	5.91425e-07
contained within chr17:34285285..34907282 , contained within chr17:34371987..34477387 , contained within chr17:34391274..34477386 , contained within chr17:34405314..34942750 , contained within chr17:34405545..34814673 , contained within chr17:34405978..34675816 , contained within chr17:34406035..34549933 , contained within chr17:34407777..34503830 , contained within chr17:34407777..34657972 , con…	chr17:34463323..34480526	0	17q12	2171	349	0.160755	1.46179	10657	intron of CTB-91J4.1 (+)	CTB-91J4.1 (+)	0	1.01185	0.783254	1.30715	0.928173	1	2.76119	2.21039	3.44925	3.64532e-19	2.97244	2.37917	3.71366	8.75242e-22	1.63985	1.34886	1.99361	6.95603e-07
chr17:34477777..34505768, chr17:34481871..34508523, chr17:34493131..34505818, chr17:34505918..34514685, chr17:34507792..34543668, chr17:34508458..34523060, chr17:34508523..34514685, contained within chr17:34285285..34907282 , contained within chr17:34405314..34942750 , contained within chr17:34405545..34814673 , contained within chr17:34405978..34675816 , contained within chr17:34406035..34549933…	chr17:34544876..34596247	0	17q12	2171	670	0.308614	1.40583	78158	AC131056.3 (+), CCL3L3 (-), CCL4L1 (+), CTB-91J4.1 (+), RP11-428O23.1 (+), TBC1D3B (-), region overlaps with 44.827145013946108% of CTB-91J4.1 (+)	CCL4L1 (+)	0	1.02728	0.832147	1.26817	0.802255	1	2.76553	2.21298	3.45604	3.71867e-19	2.97273	2.38045	3.71239	7.22357e-22	1.64054	1.34938	1.99452	6.8332e-07
chr17:34568493..34602749, chr17:34596582..34602749, chr17:34602793..34611368, chr17:34611458..34616275, contained within chr17:34285285..34907282 , contained within chr17:34405314..34942750 , contained within chr17:34405545..34814673 , contained within chr17:34405978..34675816 , contained within chr17:34407777..34657972 , contained within chr17:34407777..34665176 , contained within chr17:34407777…	chr17:34616319..34646042	0	17q12	2171	862	0.397052	1.3876	70803	AC131056.5 (-), TBC1D3C (-), YWHAEP6 (+), region overlaps with 53.189836588845111% of TBC1D3H (-) , region overlaps with 53.249156109204407% of TBC1D3C (-) , region overlaps with 53.256217956866237% of TBC1D3H (-) , region overlaps with 53.5160939508213% of TBC1D3C (-)	TBC1D3C (-)	0	1.052	0.862476	1.28317	0.616933	1	2.77588	2.2199	3.47109	3.44918e-19	2.97069	2.37879	3.70985	7.68021e-22	1.64124	1.34996	1.99536	6.68434e-07
chr17:34645325..34675816, chr17:34670055..34675816, contained within chr17:34285285..34907282 , contained within chr17:34405314..34942750 , contained within chr17:34405545..34814673 , contained within chr17:34407777..34736564 , contained within chr17:34407777..34808004 , contained within chr17:34425387..34849687 , contained within chr17:34426245..34870708 , contained within chr17:34435487..350813…	chr17:34670055..34675816	0	17q12	2171	644	0.296637	1.36809	93381	CCL4L2 (+), intron of TBC1D3C (-), intron of TBC1D3H (-)	CCL4L2 (+)	0	1.03134	0.830147	1.28129	0.780483	1	2.77038	2.21479	3.46533	4.53609e-19	2.9743	2.38189	3.71406	6.68411e-22	1.63993	1.34893	1.9937	6.93156e-07
chr17:34725878..34745384, chr17:34725878..34760765, chr17:34725878..34815191, chr17:34743708..34808004, chr17:34756588..34807643, chr17:34757375..34768207, chr17:34757979..34761327, chr17:34758039..34790241, chr17:34761102..34809238, chr17:34765140..34808004, chr17:34788630..34813491, chr17:34791251..34797403, chr17:34808196..34815101, chr17:34808911..34812181, chr17:34811973..34814673, contained…	chr17:34815551..34905408	0	17q12	2171	214	0.0985721	1.33875	94112	CTB-91J4.3 (-), RNU6-1192P (-), TBC1D3G (-), TBC1D3H (-), region overlaps with 35.023163889833391% of TBC1D3C (-) , region overlaps with 35.906154369262154% of TBC1D3C (-) , region overlaps with 87.934588575314521% of TBC1D3H (-) , region overlaps with 90.108594015640946% of TBC1D3H (-)	TBC1D3G (-)	0	0.995063	0.709295	1.39597	0.977142	1	2.75985	2.20827	3.44921	4.50338e-19	2.97451	2.38199	3.71443	6.72217e-22	1.63978	1.3488	1.99353	6.97139e-07
chr17:36326160..36335572, chr17:36331792..36336812, contained within chr17:36066615..36757019 , contained within chr17:36213995..36403445 , contained within chr17:36213995..36403445 , region overlaps with 26.741666009929858% of chr17:36335662..36403445 , region overlaps with 34.191031602175116% of chr17:36331881..36443494 , region overlaps with 34.894396721569862% of chr17:36331524..36403445 , re…	chr17:36335662..36403445	0	17q21.2	2171	140	0.0644864	1.60737	50756	RP11-1407O15.3 (+), TBC1D3 (-), region overlaps with 22.692883599968479% of RP11-1407O15.2 (-) , region overlaps with 22.692883599968479% of TBC1D3 (-) , region overlaps with 8.5802663724485786% of RP11-1407O15.2 (-)	RP11-1407O15.2 (-)	0	1.25928	0.87291	1.81667	0.217564	1	2.7742	2.22041	3.4661	2.67069e-19	2.96838	2.37679	3.70721	8.43251e-22	1.6464	1.35406	2.00185	5.76079e-07
chr17:36358279..36403445, chr17:36387633..36405279, chr17:36400315..36405279, chr17:36400973..36405279, chr17:36401900..36405275, chr17:36401954..36405216, contained within chr17:36066615..36757019 , contained within chr17:36331523..36412840 , contained within chr17:36331524..36412840 , contained within chr17:36331881..36443494 , region overlaps with 43.915566073746085% of chr17:36325657..3638104…	chr17:36401954..36405216	0	17q21.2	2171	135	0.0621833	1.60594	52396	Y_RNA (-), contained within RP11-1407O15.2 (-) , region overlaps with 0.25956179861058093% of RP11-1407O15.2 (-) , region overlaps with 0.25956179861058093% of TBC1D3 (-) , region overlaps with 32.622719291548975% of RP11-1407O15.2 (-)	Y_RNA (-)	0	1.17989	0.803651	1.73227	0.398497	1	2.77055	2.21756	3.46145	2.93483e-19	2.97091	2.37894	3.71017	7.66855e-22	1.64314	1.35148	1.99774	6.323e-07
contained within chr17:41422078..41449161 , region overlaps with 79.907315458457461% of chr17:41425704..41441898 , region overlaps with 87.7027474346243% of chr17:41425233..41470035	chr17:41425704..41441898	0	17q21.31	2171	190	0.0875173	1.4449	6042	region is 16682 bp downstream of LINC00910 (-)	LINC00910 (-)	16682	0.782246	0.532863	1.14834	0.209909	1	2.75487	2.2055	3.44109	4.25634e-19	2.95904	2.36929	3.69559	1.10894e-21	1.6382	1.34756	1.99154	7.28783e-07
chr17:41441024..41443861, contained within chr17:41422078..41449161 , contained within chr17:41425233..41470035 , contained within chr17:41439775..41446212 , contained within chr17:41440404..41450405 , region overlaps with 17.949740725967292% of chr17:41437702..41441601 , region overlaps with 23.873155165536495% of chr17:41425704..41441898 , region overlaps with 23.873155165536495% of chr17:41436…	chr17:41441024..41443861	0	17q21.31	2171	294	0.135421	1.46138	5014	region is 1498 bp downstream of LINC00910 (-)	LINC00910 (-)	1498	1.04346	0.782874	1.39078	0.771662	1	2.76666	2.21383	3.45755	3.6333e-19	2.97662	2.38361	3.71715	6.39491e-22	1.64261	1.35062	1.99773	6.69879e-07
contained within chr17:41425233..41470035 , region overlaps with 56.573116691285087% of chr17:41422078..41449161 , region overlaps with 76.989988511406537% of chr17:41440404..41450405 , region overlaps with 8.1733136386016749% of chr17:41439775..41446212	chr17:41440404..41450405	0	17q21.31	2171	281	0.129433	1.46246	6093	region overlaps with 75.41440997866404% of LINC00910 (-)	LINC00910 (-)	0	1.01636	0.755096	1.36803	0.914741	1	2.763	2.21065	3.45335	4.20345e-19	2.97512	2.38242	3.71526	6.66542e-22	1.64088	1.34914	1.99572	7.11617e-07
contained within chr17:41425233..41470035	chr17:41425233..41470035	0	17q21.31	2171	272	0.125288	1.46707	6776	contained within LINC00910 (-) , region overlaps with 53.719008264462808% of LINC00910 (-) , region overlaps with 59.149940968122785% of LINC00910 (-) , region overlaps with 78.025383707201883% of LINC00910 (-)	LINC00910 (-)	0	1.02299	0.755982	1.38432	0.882885	1	2.76401	2.21141	3.4547	4.11718e-19	2.97573	2.38284	3.71614	6.63244e-22	1.64118	1.34947	1.99595	6.99018e-07
region is 71576 bp from chr17:61731015..61732036	chr17:61731015..61732036	71576	17q24.2	2171	111	0.0511285	1.57436	10925	contained within RP11-51F16.8 (-) , contained within STRADA (-) , region overlaps with 19.533180778032037% of STRADA (-) , region overlaps with 84.805491990846676% of STRADA (-)	STRADA (-)	0	1.38032	0.960224	1.9842	0.0817213	1	2.73054	2.18493	3.41238	1.02598e-18	2.96897	2.37749	3.70762	7.97976e-22	1.65917	1.36394	2.01832	4.09183e-07
region is 41505 bp from chr17:61948779..61969512	chr17:61948779..61969512	41505	17q24.2	2171	888	0.409028	1.51787	92739	CCDC47 (-), DDX42 (+), FTSJ3 (-), PSMC5 (+), region overlaps with 16.091396284195429% of RP11-51F16.8 (-) , region overlaps with 2.1964869148901758% of PSMC5 (+) , region overlaps with 2.3657792298817109% of PSMC5 (+) , region overlaps with 2.6148653748692565% of PSMC5 (+) , region overlaps with 2.6267266198686636% of PSMC5 (+) , region overlaps with 2.6342746848682865% of PSMC5 (+) , region over…	PSMC5 (+)	0	0.898865	0.735718	1.09819	0.296759	1	2.75529	2.2058	3.44168	4.23166e-19	2.95636	2.36681	3.69275	1.26916e-21	1.63092	1.34121	1.98323	9.48577e-07
chr17:61948779..61969512, chr17:61952233..61961185, chr17:61953919..61961667, chr17:61954471..61983601, region overlaps with 1.0930538562755374% of chr17:61992965..61999918	chr17:61992965..61999918	0	17q24.2	2171	1911	0.88024	1.52347	86638	CSH1 (-), CSH2 (-), CSHL1 (-), GH2 (-), PSMC5 (+), RN7SL805P (+), RP11-630H24.3 (+), RP11-630H24.4 (+), SMARCD2 (-), TCAM1P (+), region overlaps with 0.11542279369329855% of FTSJ3 (-) , region overlaps with 1.1599990766176504% of PSMC5 (+) , region overlaps with 1.1692329001131143% of PSMC5 (+) , region overlaps with 1.3769939287610518% of PSMC5 (+) , region overlaps with 1.3919988919411805% of P…	CSHL1 (-)	0	1.42862	1.05647	1.93186	0.0205149	1	2.8915	2.30873	3.62138	2.33064e-20	2.97163	2.37951	3.71109	7.52493e-22	1.64222	1.35073	1.99661	6.50479e-07
contained within chr17:70837614..70858989 , contained within chr17:70841590..70862983 , contained within chr17:70842594..70851643	chr17:70842594..70851643	0	17q25.1	2171	130	0.0598802	1.3684	5204	contained within SLC39A11 (-) , region overlaps with 27.094542659492699% of SLC39A11 (-) , region overlaps with 28.439661798616449% of SLC39A11 (-) , region overlaps with 28.977709454265948% of SLC39A11 (-) , region overlaps with 71.406610299769412% of SLC39A11 (-) , region overlaps with 74.327440430438131% of SLC39A11 (-)	SLC39A11 (-)	0	0.486737	0.273948	0.864808	0.0140771	1	2.72363	2.1799	3.40297	1.15472e-18	2.96461	2.37361	3.70276	9.6756e-22	1.65151	1.3585	2.00772	4.78694e-07
contained within chr17:70837614..70858989 , contained within chr17:70841590..70862983 , region overlaps with 39.363582793164412% of chr17:70842594..70851643 , region overlaps with 65.468473777253976% of chr17:70851398..70856825 , region overlaps with 96.169711255156159% of chr17:70849835..70879053	chr17:70851398..70856825	0	17q25.1	2171	145	0.0667895	1.37849	5091	intron of SLC39A11 (-)	SLC39A11 (-)	0	0.637594	0.392042	1.03695	0.0697107	1	2.72689	2.1822	3.40753	1.10626e-18	2.96603	2.37476	3.70453	9.27487e-22	1.64831	1.35581	2.00391	5.32841e-07
chr17:70856121..70858636, chr17:70858110..70860649, contained within chr17:70841590..70862983 , contained within chr17:70849835..70879053 , region overlaps with 33.10170562223626% of chr17:70851398..70856825 , region overlaps with 67.277321541377134% of chr17:70837614..70858989	chr17:70858110..70860649	0	17q25.1	2171	110	0.0506679	1.37848	6332	intron of SLC39A11 (-)	SLC39A11 (-)	0	0.55966	0.307102	1.01992	0.058015	1	2.72621	2.18199	3.40616	1.06797e-18	2.95952	2.36966	3.69622	1.09659e-21	1.65155	1.35849	2.00783	4.79967e-07
region is 133598 bp from chr18:10461908..10463315	chr18:10461908..10463315	133598	18p11.22	2171	128	0.058959	1.57633	10976	region overlaps with 71.829446064139944% of RP11-883A18.3 (+)	RP11-883A18.3 (+)	0	1.56935	1.10425	2.23034	0.0119709	1	2.7883	2.23236	3.48269	1.59327e-19	2.98849	2.39353	3.73132	4.21759e-22	1.65039	1.35742	2.00658	5.03745e-07
region is 128063 bp from chr18:10754158..10757494	chr18:10754158..10757494	128063	18p11.22	2171	127	0.0584984	1.57594	18208	CCDC58P1 (-), RP11-856M7.6 (-), RP11-856M7.7 (-), region overlaps with 75.763400702987695% of RP11-856M7.6 (-)	CCDC58P1 (-)	0	1.58696	1.11659	2.25547	0.0100278	1	2.79136	2.23468	3.48672	1.49013e-19	2.98501	2.39077	3.72696	4.64681e-22	1.65165	1.35843	2.00816	4.85208e-07
region is 102223 bp from chr18:10754158..10757494	chr18:10754158..10757494	102223	18p11.22	2171	127	0.0584984	1.57594	25841	PMM2P1 (+), RP11-856M7.4 (-), RP11-856M7.8 (+), region overlaps with 0.99454355481598999% of RP11-856M7.6 (-)	PMM2P1 (+)	0	1.58696	1.11659	2.25547	0.0100278	1	2.79136	2.23468	3.48672	1.49013e-19	2.98501	2.39077	3.72696	4.64681e-22	1.65165	1.35843	2.00816	4.85208e-07
region is 90948 bp from chr18:10754158..10757494	chr18:10754158..10757494	90948	18p11.22	2171	117	0.0538922	1.57418	11276	region overlaps with 11.36041149343739% of RP11-856M7.1 (+)	RP11-856M7.1 (+)	0	1.6731	1.17149	2.38948	0.00464886	1	2.80137	2.24249	3.49953	1.15449e-19	2.9831	2.38927	3.72453	4.88484e-22	1.64333	1.35175	1.99779	6.21304e-07
contained within chr18:13998748..15377893	chr18:13998748..15377893	0	18p11.21	2171	165	0.0760018	1.59764	31877	BNIP3P3 (-), RP11-454P7.1 (+)	RP11-454P7.1 (+)	0	1.38144	0.979292	1.94874	0.0656517	1	2.81724	2.2524	3.52374	1.16377e-19	2.96927	2.37785	3.7078	7.73818e-22	1.63688	1.34642	1.98999	7.63326e-07
contained within chr18:13998748..15377893	chr18:13998748..15377893	0	18p11.21	2171	297	0.136803	1.5818	44314	region overlaps with 12.341472220968543% of AP005901.1 (-) , region overlaps with 25.639752674098482% of AP005901.1 (-) , region overlaps with 5.7318229002121228% of AP005901.1 (-)	AP005901.1 (-)	0	1.58701	1.23284	2.04293	0.000337584	0.383158	2.84767	2.27814	3.55958	3.85288e-20	2.97727	2.38465	3.71715	5.72386e-22	1.65673	1.36259	2.01437	4.14057e-07
contained within chr18:13998748..15377893	chr18:13998748..15377893	0	18p11.21	2171	297	0.136803	1.5818	35974	RNU6-721P (-), region overlaps with 19.172179907711126% of AP005901.1 (-) , region overlaps with 30.836159448490573% of AP005901.1 (-) , region overlaps with 31.247567687774502% of AP005901.1 (-) , region overlaps with 31.300383610385278% of AP005901.1 (-)	RNU6-721P (-)	0	1.58701	1.23284	2.04293	0.000337584	0.383158	2.84767	2.27814	3.55958	3.85288e-20	2.97727	2.38465	3.71715	5.72386e-22	1.65673	1.36259	2.01437	4.14057e-07
chr18:15371749..15381295, chr18:15375298..15410866, chr18:15378985..15390368, chr18:15380678..15395461, chr18:15380678..15409559, chr18:15388020..15409559, chr18:15395461..15409559, chr18:15395771..15409559, chr18:15405391..15410866, chr18:15406527..15409475, region overlaps with 1.4281170285087035% of chr18:13998748..15377893	chr18:15406527..15409475	0	18p11.21 - 18q11.1	2171	294	0.135421	1.58125	1603370	region is 34052 bp upstream of RNU6-721P (-)	RNU6-721P (-)	34052	1.59383	1.23636	2.05465	0.00032136	0.364744	2.84872	2.27893	3.56096	3.76899e-20	2.98087	2.38757	3.72161	5.13431e-22	1.65922	1.36456	2.0175	3.85313e-07
chr18:18515032..18516192, chr18:18516992..18518157, chr18:18518059..18518197	chr18:18518059..18518197	0	18q11.1 - 18q11.2	2171	285	0.131276	1.57931	1586781	ROCK1 (-), region overlaps with 1.1519548066179264% of ROCK1 (-)	ROCK1 (-)	0	1.57709	1.22004	2.03862	0.000504078	0.572129	2.84287	2.27438	3.55345	4.3603e-20	2.975	2.38283	3.71433	6.11758e-22	1.66044	1.36554	2.01902	3.71501e-07
region is 26948 bp from chr18:18518059..18518197	chr18:18518059..18518197	26948	18q11.2	2171	282	0.129894	1.57929	7827	ROCK1 (-), contained within ROCK1 (-) , region overlaps with 39.006004854989143% of ROCK1 (-)	ROCK1 (-)	0	1.59695	1.23554	2.06409	0.000349398	0.396567	2.83759	2.27042	3.54645	4.85519e-20	2.97896	2.38591	3.71943	5.55193e-22	1.66244	1.36717	2.02149	3.49394e-07
chr18:25827295..25828818, region overlaps with 61.406101551778733% of chr18:25826955..25920832	chr18:25827295..25828818	0	18q12.1	2171	112	0.0515891	1.57125	9473	region is 84037 bp upstream of CDH2 (-)	CDH2 (-)	84037	1.20286	0.789759	1.83204	0.389541	1	2.7678	2.21592	3.45714	2.89749e-19	2.97355	2.38144	3.71288	6.64286e-22	1.6417	1.35041	1.99582	6.54101e-07
region is 63214 bp from chr18:44926638..44929859	chr18:44926638..44929859	63214	18q21.1	2171	178	0.0819899	1.60413	9374	intron of CTD-2130O13.1 (+)	CTD-2130O13.1 (+)	0	1.0319	0.715431	1.48837	0.86654	1	2.76095	2.21036	3.44868	3.57115e-19	2.97647	2.38322	3.71739	6.73756e-22	1.63953	1.3486	1.99322	7.02186e-07
region is 72587 bp from chr18:44926638..44929859	chr18:44926638..44929859	72587	18q21.1	2171	184	0.0847536	1.6048	16121	intron of CTD-2130O13.1 (+)	CTD-2130O13.1 (+)	0	1.06186	0.743845	1.51583	0.74102	1	2.76194	2.21113	3.44996	3.48647e-19	2.97825	2.38468	3.71958	6.37091e-22	1.63959	1.34866	1.99329	7.00444e-07
region is 88707 bp from chr18:44926638..44929859	chr18:44926638..44929859	88707	18q21.1	2171	184	0.0847536	1.6048	9553	intron of CTD-2130O13.1 (+), region overlaps with 6.0295195226630378% of RP11-157P23.2 (+)	RP11-157P23.2 (+)	0	1.06186	0.743845	1.51583	0.74102	1	2.76194	2.21113	3.44996	3.48647e-19	2.97825	2.38468	3.71958	6.37091e-22	1.63959	1.34866	1.99329	7.00444e-07
region is 101555 bp from chr18:44926638..44929859	chr18:44926638..44929859	101555	18q21.1	2171	184	0.0847536	1.6048	7870	contained within RP11-157P23.2 (+) , intron of CTD-2130O13.1 (+)	RP11-157P23.2 (+)	0	1.06186	0.743845	1.51583	0.74102	1	2.76194	2.21113	3.44996	3.48647e-19	2.97825	2.38468	3.71958	6.37091e-22	1.63959	1.34866	1.99329	7.00444e-07
region overlaps with 97.005772005772002% of chr18:51249793..51278930	chr18:51249793..51278930	0	18q21.2	2171	151	0.0695532	1.56259	16632	region is 117199 bp upstream of RPL29P32 (-)	RPL29P32 (-)	117199	0.987232	0.672386	1.44951	0.947715	1	2.76066	2.21014	3.4483	3.59391e-19	2.97414	2.38167	3.71401	6.82471e-22	1.63922	1.34807	1.99326	7.28537e-07
region is 22963 bp from chr18:5209094..5211041	chr18:5209094..5211041	22963	18p11.31	2171	132	0.0608015	1.62542	8162	intron of C18orf42 (-)	C18orf42 (-)	0	1.61928	1.13864	2.3028	0.00730486	1	2.80836	2.24777	3.50876	9.95007e-20	2.98493	2.39068	3.7269	4.67984e-22	1.6564	1.3622	2.01413	4.23201e-07
region is 17838 bp from chr18:5209094..5211041	chr18:5209094..5211041	17838	18p11.31	2171	152	0.0700138	1.62435	5126	intron of C18orf42 (-)	C18orf42 (-)	0	1.58786	1.14025	2.2112	0.00620355	1	2.80641	2.24624	3.50629	1.04747e-19	2.97672	2.38413	3.71662	5.90899e-22	1.66545	1.36921	2.02578	3.31475e-07
region is 11080 bp from chr18:5209094..5211041	chr18:5209094..5211041	11080	18p11.31	2171	206	0.0948871	1.60779	6759	region overlaps with 88.326675543719489% of C18orf42 (-) , region overlaps with 92.439710016274603% of C18orf42 (-)	C18orf42 (-)	0	1.61691	1.20381	2.17177	0.00141133	1	2.83599	2.26918	3.54438	5.04667e-20	2.99027	2.39511	3.73333	3.90484e-22	1.67106	1.37373	2.03274	2.80041e-07
region is 2549 bp from chr18:5209094..5211041	chr18:5209094..5211041	2549	18p11.31	2171	185	0.0852142	1.60362	8532	region is 26330 bp upstream of LINC00667 (+)	LINC00667 (+)	26330	1.60511	1.17954	2.18422	0.00260732	1	2.8252	2.26083	3.53044	6.56247e-20	2.98744	2.39281	3.72983	4.25744e-22	1.66325	1.36758	2.02284	3.49167e-07
chr18:5209094..5211041, chr18:5209474..5210782, chr18:5209515..5210676, chr18:5209518..5211344, region overlaps with 42.244968771686331% of chr18:5209874..5212781	chr18:5209874..5212781	0	18p11.31	2171	151	0.0695532	1.60001	5764	region is 20567 bp upstream of LINC00667 (+)	LINC00667 (+)	20567	1.54476	1.10075	2.16787	0.0118968	1	2.79417	2.23651	3.49088	1.47273e-19	2.9807	2.38703	3.72202	5.53916e-22	1.66374	1.36775	2.02378	3.51946e-07
region is 14205 bp from chr18:52391201..52394158	chr18:52391201..52394158	14205	18q21.31	2171	127	0.0584984	1.50219	13561	region is 8095 bp upstream of RAB27B (+)	RAB27B (+)	8095	1.28967	0.884103	1.88129	0.186651	1	2.76416	2.21293	3.45271	3.25854e-19	2.98441	2.38973	3.72708	5.22178e-22	1.64019	1.34914	1.99403	6.8812e-07
chr18:52391201..52394158, chr18:52391284..52393979	chr18:52391284..52393979	0	18q21.31	2171	153	0.0704744	1.51181	27659	region overlaps with 70.732853682345706% of RAB27B (+)	RAB27B (+)	0	1.33799	0.9461	1.8922	0.0996298	1	2.7655	2.21395	3.45444	3.15709e-19	2.99353	2.39681	3.7388	4.17232e-22	1.63951	1.34857	1.99321	7.03272e-07
chr18:52446869..52448359	chr18:52446869..52448359	0	18q21.31	2171	172	0.0792262	1.51215	49499	RPSAP57 (+), intron of RAB27B (+)	RPSAP57 (+)	0	1.35636	0.975056	1.88679	0.070296	1	2.77349	2.22027	3.46455	2.54062e-19	2.98864	2.39311	3.73236	4.6241e-22	1.63831	1.34761	1.99172	7.28724e-07
region is 5793 bp from chr18:52446869..52448359	chr18:52446869..52448359	5793	18q21.31	2171	162	0.07462	1.5178	30528	intron of RAB27B (+)	RAB27B (+)	0	1.38184	0.985554	1.93747	0.0607088	1	2.77595	2.22219	3.46771	2.38582e-19	2.98554	2.39068	3.72842	5.01536e-22	1.63854	1.34784	1.99193	7.20615e-07
contained within chr19:13836718..14062800	chr19:13836718..14062800	0	19p13.12	2171	264	0.121603	1.56776	6717	region overlaps with 10.034241476849784% of C19orf53 (+) , region overlaps with 10.867947000148876% of C19orf53 (+) , region overlaps with 10.897722197409559% of C19orf53 (+) , region overlaps with 10.912609796039899% of C19orf53 (+) , region overlaps with 65.177906803632581% of AC008686.1 (-) , region overlaps with 7.1162721453029629% of C19orf53 (+)	AC008686.1 (-)	0	1.1603	0.88238	1.52576	0.287202	1	2.75016	2.20142	3.43567	5.12522e-19	2.9751	2.38235	3.71534	6.73936e-22	1.63615	1.34578	1.98917	7.84234e-07
contained within chr19:13836718..14062800	chr19:13836718..14062800	0	19p13.12	2171	250	0.115154	1.56445	10051	region overlaps with 56.840115411401847% of AC008686.1 (-)	AC008686.1 (-)	0	1.15219	0.87109	1.524	0.320804	1	2.75273	2.20356	3.43877	4.6986e-19	2.97368	2.38122	3.71355	7.01254e-22	1.6368	1.34631	1.98995	7.68194e-07
contained within chr19:13836718..14062800	chr19:13836718..14062800	0	19p13.12	2171	221	0.101796	1.55851	18647	CTD-3252C9.2 (-), region overlaps with 43.347455354748753% of ZSWIM4 (+) , region overlaps with 94.835630396310393% of ZSWIM4 (+)	ZSWIM4 (+)	0	1.16559	0.873384	1.55555	0.298067	1	2.74846	2.19986	3.43388	5.5685e-19	2.9704	2.37848	3.70963	7.86215e-22	1.6369	1.3464	1.99008	7.65407e-07
contained within chr19:13836718..14062800	chr19:13836718..14062800	0	19p13.12	2171	188	0.086596	1.5605	15263	RN7SL619P (-), contained within ZSWIM4 (+) , region overlaps with 70.150036034855532% of ZSWIM4 (+)	ZSWIM4 (+)	0	1.25564	0.92911	1.69692	0.138478	1	2.74618	2.19807	3.43096	5.91093e-19	2.96746	2.37599	3.70617	8.76546e-22	1.63516	1.34496	1.98797	8.08917e-07
contained within chr19:13836718..14062800	chr19:13836718..14062800	0	19p13.12	2171	160	0.0736988	1.55062	7990	MIR24-2 (-), region overlaps with 25.181476846057571% of ZSWIM4 (+) , region overlaps with 35.93241551939925% of ZSWIM4 (+) , region overlaps with 47.897371714643306% of ZSWIM4 (+)	MIR24-2 (-)	0	1.34219	0.978411	1.84121	0.068049	1	2.7385	2.19186	3.42147	7.45539e-19	2.97552	2.3826	3.71599	6.75576e-22	1.63633	1.34596	1.98934	7.77041e-07
chr19:20574454..20576462, contained within chr19:20460226..20845947 , contained within chr19:20489861..20730485 , contained within chr19:20499525..20682055 , contained within chr19:20499525..20774347 , contained within chr19:20499525..20793168 , contained within chr19:20501702..20729881 , region overlaps with 33.095512082853858% of chr19:20596295..20717842 , region overlaps with 33.22353279631760…	chr19:20596295..20717842	0	19p12	2171	349	0.160755	1.4213	69520	CTC-513N18.4 (+), CTC-513N18.5 (+), MIR1270-2 (-), ZNF826P (-), region overlaps with 5.6746260069044885% of CTC-513N18.6 (+) , region overlaps with 83.351553509781368% of ZNF826P (-) , region overlaps with 83.40621403912543% of ZNF826P (-) , region overlaps with 83.420598388952811% of ZNF826P (-)	CTC-513N18.6 (+)	0	1.0542	0.817572	1.3593	0.684046	1	2.7597	2.20936	3.44711	3.70139e-19	2.97081	2.37882	3.71012	7.74522e-22	1.63969	1.34875	1.99339	6.97372e-07
contained within chr19:20460226..20845947 , contained within chr19:20489861..20730485 , contained within chr19:20499525..20682055 , contained within chr19:20499525..20774347 , contained within chr19:20499525..20793168 , contained within chr19:20501702..20729881 , contained within chr19:20576399..20728777 , contained within chr19:20579032..20729191 , contained within chr19:20581097..20743647 , con…	chr19:20631948..20730485	0	19p12	2171	360	0.165822	1.41666	24697	CTC-513N18.3 (-), contained within CTC-513N18.6 (+)	CTC-513N18.3 (-)	0	1.02006	0.791102	1.31527	0.878306	1	2.76028	2.20984	3.44784	3.63469e-19	2.97309	2.38067	3.71293	7.22957e-22	1.63975	1.34879	1.99347	6.96607e-07
contained within chr19:20460226..20845947 , contained within chr19:20489861..20730485 , contained within chr19:20499525..20682055 , contained within chr19:20499525..20774347 , contained within chr19:20499525..20793168 , contained within chr19:20501702..20729881 , contained within chr19:20576399..20728777 , contained within chr19:20579032..20729191 , contained within chr19:20581097..20743647 , con…	chr19:20647550..20682055	0	19p12	2171	362	0.166743	1.41808	12917	intron of CTC-513N18.6 (+)	CTC-513N18.6 (+)	0	1.01134	0.784338	1.30404	0.93071	1	2.76036	2.2099	3.44793	3.62682e-19	2.97366	2.38112	3.71365	7.11386e-22	1.63978	1.34881	1.99351	6.96253e-07
contained within chr19:20460226..20845947 , contained within chr19:20489861..20730485 , contained within chr19:20499525..20682055 , contained within chr19:20499525..20774347 , contained within chr19:20499525..20793168 , contained within chr19:20501702..20729881 , contained within chr19:20576399..20728777 , contained within chr19:20579032..20729191 , contained within chr19:20581097..20743647 , con…	chr19:20671870..20717536	0	19p12	2171	362	0.166743	1.4178	16668	intron of CTC-513N18.6 (+)	CTC-513N18.6 (+)	0	1.01134	0.784338	1.30404	0.93071	1	2.76036	2.2099	3.44793	3.62682e-19	2.97366	2.38112	3.71365	7.11386e-22	1.63978	1.34881	1.99351	6.96253e-07
contained within chr19:20460226..20845947 , contained within chr19:20489861..20730485 , contained within chr19:20499525..20774347 , contained within chr19:20499525..20793168 , contained within chr19:20501702..20729881 , contained within chr19:20576399..20728777 , contained within chr19:20579032..20729191 , contained within chr19:20581097..20743647 , contained within chr19:20592960..20718976 , con…	chr19:20682100..20714369	0	19p12	2171	362	0.166743	1.4178	19150	contained within CTC-513N18.6 (+)	CTC-513N18.6 (+)	0	1.01134	0.784338	1.30404	0.93071	1	2.76036	2.2099	3.44793	3.62682e-19	2.97366	2.38112	3.71365	7.11386e-22	1.63978	1.34881	1.99351	6.96253e-07
contained within chr19:20460226..20845947 , contained within chr19:20489861..20730485 , contained within chr19:20499525..20774347 , contained within chr19:20499525..20793168 , contained within chr19:20501702..20729881 , contained within chr19:20576399..20728777 , contained within chr19:20579032..20729191 , contained within chr19:20581097..20743647 , contained within chr19:20592960..20718976 , con…	chr19:20701361..20714145	0	19p12	2171	358	0.164901	1.41869	12124	intron of CTC-513N18.6 (+)	CTC-513N18.6 (+)	0	1.00693	0.778708	1.30203	0.958013	1	2.76052	2.21003	3.44812	3.60663e-19	2.97403	2.38146	3.71403	6.98025e-22	1.6398	1.34882	1.99356	6.96285e-07
contained within chr19:20460226..20845947 , contained within chr19:20489861..20730485 , contained within chr19:20499525..20774347 , contained within chr19:20499525..20793168 , contained within chr19:20501702..20729881 , contained within chr19:20576399..20728777 , contained within chr19:20579032..20729191 , contained within chr19:20581097..20743647 , contained within chr19:20592960..20718976 , con…	chr19:20710406..20743647	0	19p12	2171	327	0.150622	1.41735	6875	region overlaps with 2.3854545454545453% of ZNF737 (-)	ZNF737 (-)	0	1.01242	0.774254	1.32385	0.928113	1	2.76056	2.21007	3.44816	3.60065e-19	2.97408	2.38162	3.71393	6.83811e-22	1.64001	1.34896	1.99387	6.94255e-07
chr19:24551540..24631644, chr19:24573007..24574920, chr19:24573356..24574377, chr19:24594213..24596416, chr19:24594770..24596211, chr19:24603100..24631644, region overlaps with 1.3679921393905834% of chr19:24315844..24557363 , region overlaps with 5.5065079681262761% of chr19:24424845..24625301	chr19:24603100..24631644	0	19p12	2171	131	0.0603409	1.28902	1641603	region is 188679 bp upstream of HAVCR1P1 (-)	HAVCR1P1 (-)	188679	0.897489	0.572483	1.40701	0.637305	1	2.75476	2.20513	3.4414	4.47334e-19	2.97309	2.38088	3.7126	6.96172e-22	1.63898	1.34814	1.99255	7.1467e-07
chr19:27731835..27741199, chr19:27732149..27732413, chr19:27732152..27732425, chr19:27760512..27770830, region overlaps with 0.24100349780420399% of chr19:27801605..27806428 , region overlaps with 0.32006934221882821% of chr19:27800317..27806363 , region overlaps with 3.8029566205981262% of chr19:27743580..28075002	chr19:27801605..27806428	0	19p12 - 19p11	2171	166	0.0764625	1.30326	1629022	region is 323861 bp downstream of CTB-151G24.1 (-)	CTB-151G24.1 (-)	323861	0.956781	0.655957	1.39556	0.818559	1	2.75901	2.20876	3.44634	3.81092e-19	2.97491	2.38233	3.71489	6.61379e-22	1.63996	1.34896	1.99374	6.92514e-07
region is 9048 bp from chr19:2688985..2800504	chr19:2688985..2800504	9048	19p13.3	2171	222	0.102257	1.58005	6286	intron of GNG7 (-)	GNG7 (-)	0	0.974487	0.705173	1.34665	0.87556	1	2.75734	2.2065	3.44568	4.64946e-19	2.9772	2.38346	3.71884	7.01252e-22	1.6389	1.34795	1.99264	7.25206e-07
region is 2882 bp from chr19:2688985..2800504	chr19:2688985..2800504	2882	19p13.3	2171	266	0.122524	1.57919	6167	intron of GNG7 (-), region overlaps with 60.87238527647154% of GNG7 (-)	GNG7 (-)	0	0.985014	0.728605	1.33166	0.921814	1	2.75864	2.20765	3.44714	4.39977e-19	2.97565	2.38257	3.71635	6.88864e-22	1.63933	1.34836	1.99308	7.11893e-07
region overlaps with 28.079406840468785% of chr19:2692117..2695570 , region overlaps with 65.534561109782345% of chr19:2688985..2800504	chr19:2692117..2695570	0	19p13.3	2171	279	0.128512	1.58041	8362	intron of GNG7 (-)	GNG7 (-)	0	0.97383	0.724183	1.30954	0.860703	1	2.75723	2.20657	3.44532	4.55024e-19	2.97681	2.38345	3.7179	6.73098e-22	1.63941	1.34849	1.99309	7.05624e-07
chr19:2701479..2702569, contained within chr19:2688985..2800504 , region overlaps with 11.655085281111813% of chr19:2692117..2695570	chr19:2701479..2702569	0	19p13.3	2171	302	0.139106	1.5791	9498	region overlaps with 86.807748999789425% of GNG7 (-)	GNG7 (-)	0	0.967634	0.7229	1.29522	0.824967	1	2.75506	2.2042	3.44357	5.36314e-19	2.97743	2.38395	3.71866	6.60256e-22	1.63925	1.34835	1.9929	7.09579e-07
contained within chr19:2688985..2800504	chr19:2688985..2800504	0	19p13.3	2171	308	0.14187	1.57983	6916	region is 3689 bp downstream of DIRAS1 (-)	DIRAS1 (-)	3689	0.956825	0.714755	1.28088	0.766796	1	2.75271	2.20214	3.44093	5.91211e-19	2.97837	2.38473	3.71978	6.3932e-22	1.63914	1.34827	1.99276	7.11629e-07
chr19:2713066..2714451, chr19:2715086..2716128, contained within chr19:2688985..2800504 , region overlaps with 25.888324873096447% of chr19:2714964..2724568	chr19:2715086..2716128	0	19p13.3	2171	309	0.142331	1.58011	5516	region overlaps with 33.121827411167516% of DIRAS1 (-)	DIRAS1 (-)	0	0.953546	0.712273	1.27655	0.74928	1	2.75192	2.20144	3.44005	6.1218e-19	2.97879	2.38505	3.72035	6.34016e-22	1.63914	1.34827	1.99275	7.11435e-07
contained within chr19:27743580..28075002 , region overlaps with 3.119334875289117% of chr19:27821028..27823346 , region overlaps with 44.483340626367443% of chr19:27814411..27864643 , region overlaps with 5.2134775270363187% of chr19:27800317..27806363 , region overlaps with 5.6198037131962248% of chr19:27801605..27806428	chr19:27821028..27823346	0	19p11	2171	243	0.11193	1.28362	15997	region is 307865 bp downstream of CTB-151G24.1 (-)	CTB-151G24.1 (-)	307865	0.967498	0.707755	1.32256	0.835882	1	2.75929	2.20902	3.44665	3.75849e-19	2.97498	2.3824	3.71497	6.59466e-22	1.63911	1.34822	1.99275	7.13571e-07
chr19:27830303..27836712, chr19:27831419..27835579, chr19:27831430..27837835, contained within chr19:27743580..28075002 , contained within chr19:27814411..27864643 , region overlaps with 9.818299455437538% of chr19:27821028..27823346	chr19:27831430..27837835	0	19p11	2171	211	0.0971902	1.28044	18547	region is 289319 bp downstream of CTB-151G24.1 (-)	CTB-151G24.1 (-)	289319	1.06411	0.77346	1.46399	0.702619	1	2.76086	2.21022	3.44869	3.6242e-19	2.97486	2.3822	3.71495	6.72723e-22	1.64016	1.3491	1.99401	6.89527e-07
chr19:27843387..27908122, chr19:27881311..27883106, chr19:27881522..27882572, contained within chr19:27743580..28075002 , region overlaps with 32.795899845176443% of chr19:27814411..27864643	chr19:27881522..27882572	0	19p11	2171	191	0.0879779	1.27115	74924	region is 214396 bp downstream of CTB-151G24.1 (-)	CTB-151G24.1 (-)	214396	1.17514	0.848144	1.62822	0.332025	1	2.76245	2.2113	3.45095	3.56819e-19	2.97924	2.38551	3.72074	6.14338e-22	1.64166	1.35028	1.99592	6.6122e-07
chr19:27923835..27972553, chr19:27929230..27967165, chr19:27961183..27963521, chr19:27961368..27963251, chr19:27961548..27963053, chr19:27961880..27963212, chr19:27962028..27963175, contained within chr19:27743580..28075002 , region overlaps with 27.763743702111626% of chr19:27966753..28261497 , region overlaps with 34.203290951975546% of chr19:27962139..28075002	chr19:27966753..28261497	0	19p11	2171	143	0.0658683	1.28294	71651	region is 142746 bp downstream of CTB-151G24.1 (-)	CTB-151G24.1 (-)	142746	1.10531	0.762283	1.60269	0.597394	1	2.75992	2.20941	3.4476	3.75865e-19	2.97369	2.38123	3.71356	7.00189e-22	1.63891	1.34806	1.99252	7.18047e-07
contained within chr19:27743580..28075002 , contained within chr19:27962139..28075002 , contained within chr19:27966753..28261497 , region overlaps with 0.12196474110211775% of chr19:27995653..27999361	chr19:27995653..27999361	0	19p11	2171	117	0.0538922	1.29271	9019	region is 133728 bp downstream of CTB-151G24.1 (-)	CTB-151G24.1 (-)	133728	1.08743	0.730958	1.61773	0.67919	1	2.75869	2.20842	3.44607	3.89558e-19	2.97176	2.37963	3.71124	7.48139e-22	1.64029	1.3492	1.99417	6.87196e-07
chr19:28772379..28775094, chr19:28772638..28776611, chr19:28772976..28774567, region overlaps with 11.951558467341671% of chr19:28771345..28772845 , region overlaps with 62.537224538415728% of chr19:28772190..28775393 , region overlaps with 73.615247170935078% of chr19:28771345..28775951	chr19:28772976..28774567	0	19q11	2171	152	0.0700138	1.60032	5037	region is 7720 bp downstream of CTB-70G10.1 (-)	CTB-70G10.1 (-)	7720	0.951772	0.618582	1.46443	0.822105	1	2.7576	2.2073	3.44509	4.18994e-19	2.97039	2.378	3.71035	8.54598e-22	1.63815	1.34723	1.99187	7.49808e-07
contained within chr19:42733141..43669485 , contained within chr19:42991289..43669027 , contained within chr19:43042747..43899053 , contained within chr19:43059426..43669485 , contained within chr19:43139521..43777571 , contained within chr19:43164418..43870887 , contained within chr19:43198035..43805360 , contained within chr19:43204476..43797306 , contained within chr19:43214532..43798724 , con…	chr19:43374601..43695840	0	19q13.13	2171	168	0.0773837	1.43044	84809	AC004603.4 (+), PSG1 (-), PSG10P (-), region overlaps with 55.372660920421183% of PSG8 (-)	PSG1 (-)	0	0.898375	0.603066	1.33829	0.598181	1	2.75289	2.20346	3.43931	4.85104e-19	2.97036	2.37852	3.70948	7.77716e-22	1.63306	1.34261	1.98635	9.1739e-07
contained within chr19:42733141..43669485 , contained within chr19:42991289..43669027 , contained within chr19:43042747..43899053 , contained within chr19:43059426..43669485 , contained within chr19:43139521..43777571 , contained within chr19:43164418..43870887 , contained within chr19:43198035..43805360 , contained within chr19:43204476..43797306 , contained within chr19:43214532..43798724 , con…	chr19:43438750..43513659	0	19q13.13 - 19q13.2	2171	208	0.0958084	1.43934	46394	PSG6 (-), PSG7 (-)	PSG7 (-)	0	0.970508	0.688801	1.36743	0.864124	1	2.7588	2.20844	3.44631	3.9271e-19	2.97363	2.38125	3.71337	6.93131e-22	1.6377	1.34645	1.99197	7.92053e-07
contained within chr19:42733141..43669485 , contained within chr19:42991289..43669027 , contained within chr19:43042747..43899053 , contained within chr19:43059426..43669485 , contained within chr19:43139521..43777571 , contained within chr19:43164418..43870887 , contained within chr19:43198035..43805360 , contained within chr19:43204476..43797306 , contained within chr19:43214532..43798724 , con…	chr19:43470276..43674737	0	19q13.2	2171	215	0.0990327	1.43725	34045	CEACAMP7 (-)	CEACAMP7 (-)	0	0.990571	0.709024	1.38392	0.955715	1	2.75999	2.20942	3.44776	3.7782e-19	2.97412	2.38161	3.71403	6.87111e-22	1.63917	1.34782	1.9935	7.44187e-07
contained within chr19:42733141..43669485 , contained within chr19:42991289..43669027 , contained within chr19:43042747..43899053 , contained within chr19:43059426..43669485 , contained within chr19:43139521..43777571 , contained within chr19:43164418..43870887 , contained within chr19:43198035..43805360 , contained within chr19:43204476..43797306 , contained within chr19:43214532..43798724 , con…	chr19:43479450..43664439	0	19q13.2	2171	222	0.102257	1.44552	27136	region is 6544 bp downstream of PSG11 (-)	PSG11 (-)	6544	1.03663	0.750223	1.43237	0.8274	1	2.76209	2.21112	3.45034	3.543e-19	2.97615	2.38315	3.71671	6.58646e-22	1.64212	1.35011	1.99729	6.87454e-07
contained within chr19:42733141..43669485 , contained within chr19:42991289..43669027 , contained within chr19:43042747..43899053 , contained within chr19:43059426..43669485 , contained within chr19:43139521..43777571 , contained within chr19:43164418..43870887 , contained within chr19:43198035..43805360 , contained within chr19:43204476..43797306 , contained within chr19:43214532..43798724 , con…	chr19:43547802..43800679	0	19q13.2	2171	220	0.101336	1.45257	42628	CEACAMP8 (-), PSG11 (-)	CEACAMP8 (-)	0	1.05049	0.760295	1.45144	0.765253	1	2.76276	2.21164	3.45122	3.48614e-19	2.9769	2.38372	3.71768	6.46985e-22	1.64281	1.35073	1.99805	6.69004e-07
contained within chr19:42733141..43669485 , contained within chr19:42991289..43669027 , contained within chr19:43042747..43899053 , contained within chr19:43059426..43669485 , contained within chr19:43139521..43777571 , contained within chr19:43164418..43870887 , contained within chr19:43198035..43805360 , contained within chr19:43204476..43797306 , contained within chr19:43214532..43798724 , con…	chr19:43575874..43695840	0	19q13.2	2171	218	0.100415	1.46543	36990	PSG2 (-), region overlaps with 24.217356042173559% of PSG2 (-) , region overlaps with 44.655312246553123% of PSG2 (-)	PSG2 (-)	0	1.08028	0.784583	1.48742	0.636049	1	2.76444	2.21294	3.45339	3.34849e-19	2.97738	2.38418	3.71818	6.30933e-22	1.64452	1.35213	2.00014	6.34378e-07
chr19:43585518..43587032, chr19:43585545..43587065, chr19:43585609..43586659, chr19:43585609..43586929, chr19:43596607..43597785, contained within chr19:42733141..43669485 , contained within chr19:42991289..43669027 , contained within chr19:43042747..43899053 , contained within chr19:43059426..43669485 , contained within chr19:43139521..43777571 , contained within chr19:43164418..43870887 , conta…	chr19:43617126..43647156	0	19q13.2	2171	114	0.0525104	1.47915	35223	CEACAMP9 (-), PSG2 (-), region overlaps with 5.5134429208187834% of PSG2 (-) , region overlaps with 6.5837662890724804% of PSG2 (-)	CEACAMP9 (-)	0	1.05214	0.690621	1.6029	0.812943	1	2.76061	2.21007	3.44828	3.61709e-19	2.97461	2.38205	3.71458	6.72441e-22	1.64151	1.34993	1.99606	6.7917e-07
region is 7839 bp from chr19:48189989..48193207	chr19:48189989..48193207	7839	19q13.31	2171	226	0.104099	1.56097	28927	GLTSCR1 (+), intron of CTD-2571L23.8 (+), region overlaps with 1.7699726898745116% of EHD2 (+) , region overlaps with 1.890966916721402% of EHD2 (+) , region overlaps with 18.78867494036713% of GLTSCR1 (+) , region overlaps with 45.957064334358904% of EHD2 (+) , region overlaps with 46.230165589241885% of EHD2 (+)	EHD2 (+)	0	1.2238	0.90033	1.66348	0.197197	1	2.77211	2.21935	3.46254	2.56425e-19	2.98911	2.3935	3.73293	4.55224e-22	1.64366	1.35197	1.9983	6.18522e-07
region is 18590 bp from chr19:48266530..48270094	chr19:48266530..48270094	18590	19q13.31	2171	231	0.106403	1.56197	17969	EHD2 (+), region overlaps with 26.684846123880018% of EHD2 (+) , region overlaps with 35.533418665479438% of CTD-2571L23.8 (+) , region overlaps with 80.271578830207574% of EHD2 (+) , region overlaps with 84.256219043908956% of EHD2 (+) , region overlaps with 91.385163336857929% of EHD2 (+)	EHD2 (+)	0	1.28438	0.952832	1.73129	0.100416	1	2.77328	2.22043	3.46379	2.42317e-19	2.99399	2.3974	3.73903	3.96019e-22	1.64329	1.3517	1.9978	6.23597e-07
region is 2218 bp from chr19:48266530..48270094	chr19:48266530..48270094	2218	19q13.31	2171	236	0.108706	1.56401	16373	GLTSCR2 (+), SNORD23 (+), region overlaps with 24.552617113540585% of CTD-2571L23.6 (-)	CTD-2571L23.6 (-)	0	1.29138	0.960411	1.73641	0.0905275	1	2.77316	2.22036	3.4636	2.42032e-19	2.99917	2.40135	3.74582	3.53517e-22	1.64225	1.35084	1.99651	6.44085e-07
chr19:48266530..48270094	chr19:48266530..48270094	0	19q13.31	2171	380	0.175035	1.55115	9269	region overlaps with 84.011220196353435% of CTD-2571L23.6 (-)	CTD-2571L23.6 (-)	0	1.4909	1.18757	1.87171	0.00057906	0.657234	2.75757	2.20795	3.444	3.75329e-19	2.99247	2.39616	3.73716	4.15199e-22	1.65189	1.35871	2.00834	4.77945e-07
region is 3486 bp from chr19:48266530..48270094	chr19:48266530..48270094	3486	19q13.31	2171	401	0.184708	1.55345	12158	SEPW1 (+), region overlaps with 11.523276854745847% of SEPW1 (+) , region overlaps with 13.702911663102485% of SEPW1 (+) , region overlaps with 17.215002467511102% of SEPW1 (+) , region overlaps with 2.4757361408126335% of SEPW1 (+) , region overlaps with 29.182431320940942% of SEPW1 (+) , region overlaps with 31.17289027800625% of SEPW1 (+) , region overlaps with 31.238690574107586% of SEPW1 (+)…	SEPW1 (+)	0	1.49738	1.19733	1.87262	0.000402362	0.456681	2.7521	2.20369	3.43699	4.3122e-19	3.00088	2.40288	3.7477	3.27183e-22	1.65187	1.35869	2.00833	4.7844e-07
region is 15643 bp from chr19:48266530..48270094	chr19:48266530..48270094	15643	19q13.31	2171	315	0.145094	1.55733	11288	region overlaps with 17.018072289156628% of SEPW1 (+) , region overlaps with 17.531892274982283% of SEPW1 (+) , region overlaps with 18.47980155917789% of SEPW1 (+) , region overlaps with 19.223954642097805% of SEPW1 (+) , region overlaps with 19.277108433734941% of SEPW1 (+) , region overlaps with 19.516300496102055% of SEPW1 (+) , region overlaps with 19.525159461374912% of SEPW1 (+) , region o…	SEPW1 (+)	0	1.58982	1.25358	2.01626	0.000131231	0.148948	2.75385	2.20495	3.4394	4.19603e-19	2.98666	2.39134	3.73017	5.05484e-22	1.66166	1.36659	2.02043	3.55751e-07
region is 26930 bp from chr19:48266530..48270094	chr19:48266530..48270094	26930	19q13.31	2171	255	0.117457	1.56037	10620	CTD-2571L23.9 (+), RPL23AP80 (-), TPRX1 (-), region overlaps with 29.604519774011301% of TPRX1 (-)	TPRX1 (-)	0	1.58027	1.22558	2.03761	0.000417875	0.474288	2.7513	2.20265	3.43661	4.71238e-19	2.97321	2.38058	3.71336	7.44345e-22	1.64828	1.35578	2.00389	5.33644e-07
region is 37549 bp from chr19:48266530..48270094	chr19:48266530..48270094	37549	19q13.31	2171	215	0.0990327	1.5534	14931	region overlaps with 98.231866586296974% of TPRX1 (-)	TPRX1 (-)	0	1.47985	1.12528	1.94613	0.00503741	1	2.74123	2.19434	3.42441	6.55982e-19	2.96533	2.37419	3.70366	9.47568e-22	1.65175	1.35855	2.00824	4.82292e-07
region is 36707 bp from chr19:48372103..48374952	chr19:48372103..48374952	36707	19q13.31	2171	211	0.0971902	1.55135	12824	CRX (+), region overlaps with 79.585152838427959% of CRX (+) , region overlaps with 79.795695570804739% of CRX (+) , region overlaps with 80.318153462258266% of CRX (+) , region overlaps with 98.986275733000625% of CRX (+)	CRX (+)	0	1.47247	1.11743	1.94031	0.00598191	1	2.74291	2.19568	3.42653	6.26084e-19	2.95877	2.36886	3.69559	1.16011e-21	1.65319	1.3597	2.01003	4.61993e-07
chr19:54725370..54729890, contained within chr19:54667579..55466324 , contained within chr19:54682975..54799755 , contained within chr19:54686496..54745819 , contained within chr19:54705588..54741363 , contained within chr19:54709277..54743217 , contained within chr19:54716498..54769121 , contained within chr19:54717301..54749011 , contained within chr19:54718874..54774525 , contained within chr1…	chr19:54730202..54743217	0	19q13.33	2171	123	0.0566559	1.51231	5697	CTB-83J4.1 (+), LILRB3 (-), contained within LILRA6 (-) , contained within LILRB3 (-) , intron of LILRA6 (-), intron of RPS9 (+), region overlaps with 32.438125329120588% of LILRB3 (-) , region overlaps with 33.508864314551516% of LILRB3 (-) , region overlaps with 34.351413024398809% of LILRB3 (-) , region overlaps with 41.706161137440759% of LILRB3 (-)	CTB-83J4.1 (+)	0	0.685659	0.42728	1.10028	0.117832	1	2.78922	2.23262	3.48457	1.6787e-19	2.96484	2.37446	3.70201	8.54779e-22	1.63902	1.34819	1.99259	7.13051e-07
chr19:54736796..54738002, chr19:54736796..54738390, chr19:54736841..54740017, chr19:54736920..54738390, contained within chr19:54667579..55466324 , contained within chr19:54682975..54799755 , contained within chr19:54686496..54745819 , contained within chr19:54709277..54743217 , contained within chr19:54716498..54769121 , contained within chr19:54717301..54749011 , contained within chr19:54718874…	chr19:54741886..54754084	0	19q13.33	2171	123	0.0566559	1.51231	8331	contained within RPS9 (+) , intron of LILRA6 (-), intron of LILRB3 (-), region overlaps with 2.1846116912735565% of LILRA6 (-) , region overlaps with 30.524546873124475% of LILRA6 (-) , region overlaps with 7.0339695114632104% of LILRA6 (-)	LILRA6 (-)	0	0.685659	0.42728	1.10028	0.117832	1	2.78922	2.23262	3.48457	1.6787e-19	2.96484	2.37446	3.70201	8.54779e-22	1.63902	1.34819	1.99259	7.13051e-07
contained within chr19:54667579..55466324 , contained within chr19:55086730..55258745 , contained within chr19:55158851..55426780 , contained within chr19:55174067..55377596 , contained within chr19:55217411..55391988 , contained within chr19:55226402..55326739 , contained within chr19:55226402..55378008 , region overlaps with 1.6513354760057628% of chr19:55245819..55257585 , region overlaps with…	chr19:55245819..55379001	0	19q13.33	2171	409	0.188392	1.40496	18046	region overlaps with 56.051202482544603% of KIR2DL4 (+) , region overlaps with 56.056743876759398% of CTB-61M7.1 (+) , region overlaps with 56.150947578410722% of KIR3DL3 (+) , region overlaps with 56.184195943699436% of KIR3DL1 (+) , region overlaps with 56.200820126343785% of KIR3DL1 (+) , region overlaps with 56.234068491632492% of KIR3DL1 (+)	KIR2DL4 (+)	0	1.11804	0.880844	1.4191	0.359084	1	2.76025	2.20969	3.44799	3.71297e-19	2.97421	2.38166	3.71418	6.8864e-22	1.6373	1.34675	1.99053	7.54284e-07
contained within chr19:54667579..55466324 , contained within chr19:55158851..55426780 , contained within chr19:55174067..55377596 , contained within chr19:55217411..55391988 , contained within chr19:55226402..55326739 , contained within chr19:55226402..55378008 , contained within chr19:55239710..55301831 , contained within chr19:55242864..55377035 , contained within chr19:55245819..55379001 , reg…	chr19:55259964..55296697	0	19q13.33	2171	515	0.237218	1.40651	18339	intron of CTB-61M7.1 (+), intron of KIR2DL4 (+), intron of KIR3DL1 (+), region overlaps with 10.300452587382082% of KIR3DL3 (+) , region overlaps with 78.919243143028524% of KIR2DL3 (+) , region overlaps with 78.930148863078685% of KIR2DL3 (+)	KIR2DL3 (+)	0	1.05805	0.844778	1.32516	0.62321	1	2.76532	2.21354	3.45464	3.31838e-19	2.97179	2.37969	3.71121	7.42143e-22	1.63935	1.34846	1.993	7.05918e-07
chr19:55273837..55288930, chr19:55282343..55287902, contained within chr19:54667579..55466324 , contained within chr19:55158851..55426780 , contained within chr19:55174067..55377596 , contained within chr19:55217411..55391988 , contained within chr19:55226402..55326739 , contained within chr19:55226402..55378008 , contained within chr19:55239710..55301831 , contained within chr19:55242864..553770…	chr19:55282343..55287902	0	19q13.33	2171	510	0.234915	1.40645	32519	KIR2DL1 (+), KIR2DP1 (+), contained within CTB-61M7.1 (+) , intron of KIR2DL4 (+), intron of KIR3DL1 (+), region overlaps with 0.15990651619053475% of KIR2DL3 (+) , region overlaps with 96.325225252929059% of KIR2DL3 (+)	KIR2DL1 (+)	0	1.04085	0.829756	1.30565	0.729175	1	2.76367	2.21227	3.45251	3.4527e-19	2.97254	2.38029	3.71214	7.25912e-22	1.63944	1.34852	1.9931	7.04176e-07
chr19:55297883..55326609, chr19:55301811..55315616, chr19:55301811..55320779, chr19:55301811..55324635, chr19:55301811..55326738, chr19:55301811..55326739, chr19:55302983..55326739, chr19:55303100..55319528, chr19:55317456..55324635, chr19:55322975..55326739, contained within chr19:54667579..55466324 , contained within chr19:55158851..55426780 , contained within chr19:55174067..55377596 , contain…	chr19:55329252..55377048	0	19q13.33	2171	461	0.212345	1.40506	32848	KIR2DL4 (+), KIR3DP1 (+), contained within KIR3DL1 (+) , region overlaps with 38.869946419873358% of CTB-61M7.1 (+) , region overlaps with 5.7081100828056499% of KIR3DL1 (+) , region overlaps with 5.7172430589381396% of KIR3DL1 (+) , region overlaps with 5.7750852411105695% of KIR3DL1 (+) , region overlaps with 88.27934729663906% of KIR2DL4 (+)	KIR3DL1 (+)	0	0.981649	0.771634	1.24882	0.880132	1	2.7587	2.20826	3.44633	4.00173e-19	2.97526	2.38256	3.71539	6.6048e-22	1.63986	1.34888	1.99362	6.94643e-07
chr19:55334160..55340144, chr19:55336364..55347466, chr19:55344415..55345835, chr19:55348524..55351926, contained within chr19:54667579..55466324 , contained within chr19:55158851..55426780 , contained within chr19:55174067..55377596 , contained within chr19:55217411..55391988 , contained within chr19:55226402..55378008 , contained within chr19:55242864..55377035 , contained within chr19:55245819…	chr19:55351927..55379970	0	19q13.33	2171	429	0.197605	1.40458	23313	contained within KIR3DL1 (+) , region overlaps with 38.227598335692534% of KIR2DS4 (+) , region overlaps with 38.609359584781025% of KIR2DS4 (+) , region overlaps with 53.253549521726072% of KIR3DL1 (+) , region overlaps with 53.257838973963025% of KIR3DL1 (+)	KIR2DS4 (+)	0	0.96524	0.75242	1.23825	0.780712	1	2.75614	2.20601	3.44346	4.45806e-19	2.97657	2.38358	3.71709	6.39856e-22	1.63975	1.34879	1.99347	6.96566e-07
chr19:55354196..55360215, chr19:55358473..55361191, contained within chr19:54667579..55466324 , contained within chr19:55158851..55426780 , contained within chr19:55174067..55377596 , contained within chr19:55217411..55391988 , contained within chr19:55226402..55378008 , contained within chr19:55242864..55377035 , contained within chr19:55245819..55379001 , contained within chr19:55248107..553830…	chr19:55367456..55377198	0	19q13.33	2171	305	0.140488	1.41245	22156	intron of KIR3DL1 (+), region overlaps with 25.022567250406208% of KIR2DS4 (+) , region overlaps with 31.120238310164289% of KIR2DS4 (+) , region overlaps with 60.28163928506951% of KIR3DL2 (+) , region overlaps with 60.430583137750496% of KIR3DL2 (+)	KIR3DL2 (+)	0	0.945385	0.706758	1.26458	0.705132	1	2.7553	2.20551	3.44215	4.44248e-19	2.97617	2.38337	3.71641	6.34234e-22	1.64007	1.34905	1.99386	6.89664e-07
chr2:104482790..104488902	chr2:104482790..104488902	0	2q12.1	2171	131	0.0603409	1.53929	38095	AC013727.2 (-), region overlaps with 47.200420002625016% of AC013727.1 (-) , region overlaps with 68.234676466727919% of RP11-76I14.1 (+) , region overlaps with 68.289801811261313% of RP11-76I14.1 (+)	RP11-76I14.1 (+)	0	1.75784	1.25305	2.46597	0.00109011	1	2.7783	2.22454	3.46993	2.06436e-19	2.97948	2.38617	3.72031	5.61589e-22	1.66461	1.36877	2.02438	3.31996e-07
region is 27880 bp from chr2:104482790..104488902	chr2:104482790..104488902	27880	2q12.1	2171	236	0.108706	1.51321	26777	intron of RP11-76I14.1 (+)	RP11-76I14.1 (+)	0	1.536	1.15968	2.03443	0.00276112	1	2.79614	2.23847	3.49273	1.30455e-19	2.99481	2.39841	3.73951	3.6352e-22	1.67723	1.37849	2.04072	2.37465e-07
region is 35513 bp from chr2:104593605..104760102	chr2:104593605..104760102	35513	2q12.1	2171	392	0.180562	1.50791	14535	intron of RP11-76I14.1 (+)	RP11-76I14.1 (+)	0	1.69995	1.35556	2.13183	4.35125e-06	0.00493867	2.85889	2.28774	3.57263	2.5135e-20	2.97618	2.3839	3.71563	5.79148e-22	1.6928	1.39145	2.05941	1.41834e-07
region is 25156 bp from chr2:104593605..104760102	chr2:104593605..104760102	25156	2q12.1	2171	392	0.180562	1.50769	10358	intron of RP11-76I14.1 (+)	RP11-76I14.1 (+)	0	1.70222	1.35739	2.13465	4.11192e-06	0.00466703	2.85743	2.28656	3.57082	2.62645e-20	2.97893	2.38602	3.71917	5.41851e-22	1.69327	1.39183	2.05999	1.3985e-07
region is 12334 bp from chr2:104593605..104760102	chr2:104593605..104760102	12334	2q12.1	2171	406	0.187011	1.51126	7849	intron of RP11-76I14.1 (+)	RP11-76I14.1 (+)	0	1.67409	1.33702	2.09613	7.05283e-06	0.00800496	2.85803	2.28704	3.57158	2.58141e-20	2.9849	2.39085	3.72655	4.52391e-22	1.68868	1.38815	2.05426	1.6045e-07
region is 3522 bp from chr2:104593605..104760102	chr2:104593605..104760102	3522	2q12.1	2171	282	0.129894	1.50102	8813	intron of RP11-76I14.1 (+)	RP11-76I14.1 (+)	0	1.54454	1.18953	2.00549	0.00110439	1	2.83439	2.26762	3.54281	5.53877e-20	2.97572	2.38331	3.71539	6.10025e-22	1.66532	1.36932	2.0253	3.25761e-07
region is 27605 bp from chr2:119653296..119659475	chr2:119653296..119659475	27605	2q14.2	2171	165	0.0760018	1.62169	17408	region overlaps with 26.551011029411764% of MARCO (+) , region overlaps with 26.5625% of MARCO (+) , region overlaps with 27.263327205882355% of MARCO (+)	MARCO (+)	0	1.20689	0.820011	1.77631	0.340255	1	2.78223	2.22605	3.47736	2.41145e-19	2.99174	2.39498	3.7372	4.71775e-22	1.64946	1.35618	2.00618	5.44003e-07
region is 45012 bp from chr2:119653296..119659475	chr2:119653296..119659475	45012	2q14.2	2171	171	0.0787655	1.62141	13289	RP11-77A13.1 (-), intron of MARCO (+)	RP11-77A13.1 (-)	0	1.19653	0.817883	1.75046	0.355316	1	2.78277	2.22633	3.47827	2.43562e-19	2.9903	2.39395	3.73522	4.81244e-22	1.65016	1.35662	2.00722	5.38884e-07
region is 58300 bp from chr2:119653296..119659475	chr2:119653296..119659475	58300	2q14.2	2171	172	0.0792262	1.62179	10395	contained within MARCO (+) , region overlaps with 97.56613756613757% of MARCO (+)	MARCO (+)	0	1.19217	0.814874	1.74416	0.365229	1	2.78258	2.22613	3.47812	2.46892e-19	2.99029	2.3939	3.73527	4.84929e-22	1.64985	1.35638	2.00681	5.43467e-07
region is 68694 bp from chr2:119653296..119659475	chr2:119653296..119659475	68694	2q14.2	2171	176	0.0810686	1.61976	8858	contained within MARCO (+)	MARCO (+)	0	1.20387	0.827873	1.75063	0.331439	1	2.78389	2.22719	3.47973	2.37181e-19	2.99133	2.39471	3.73659	4.72245e-22	1.64973	1.35639	2.00652	5.39813e-07
region is 79870 bp from chr2:119653296..119659475	chr2:119653296..119659475	79870	2q14.2	2171	123	0.0566559	1.61432	5839	contained within MARCO (+)	MARCO (+)	0	1.21337	0.780195	1.88705	0.390688	1	2.77846	2.2232	3.47241	2.61803e-19	2.98561	2.39049	3.72889	5.22335e-22	1.64845	1.35532	2.00497	5.6295e-07
contained within chr2:129496838..131092249 , contained within chr2:129554753..129580242	chr2:129554753..129580242	0	2q14.3	2171	256	0.117918	1.53016	9887	region is 221225 bp upstream of AC012451.1 (-)	AC012451.1 (-)	221225	1.22256	0.918052	1.62806	0.169144	1	2.77727	2.22323	3.46938	2.30296e-19	2.9838	2.38955	3.72582	5.02617e-22	1.64557	1.35342	2.00078	5.88752e-07
chr2:129573962..129573974, contained within chr2:129496838..131092249 , contained within chr2:129554753..129580242	chr2:129573962..129573974	0	2q14.3	2171	298	0.137264	1.49465	8194	region is 231111 bp upstream of AC012451.1 (-)	AC012451.1 (-)	231111	1.19323	0.910657	1.56348	0.200108	1	2.77445	2.22093	3.46592	2.51512e-19	2.98286	2.38866	3.72489	5.30177e-22	1.64454	1.3526	1.99948	6.06482e-07
contained within chr2:129496838..131092249 , region overlaps with 7.1726572528883192% of chr2:129554753..129580242	chr2:129554753..129580242	0	2q14.3 - 2q21.1	2171	379	0.174574	1.48989	24928	region is 218037 bp downstream of AC068483.1 (-)	AC068483.1 (-)	218037	1.11774	0.867623	1.43995	0.389097	1	2.77198	2.21871	3.46322	2.8142e-19	2.98001	2.38631	3.72142	5.8177e-22	1.64642	1.3539	2.00214	5.85494e-07
contained within chr2:129496838..131092249	chr2:129496838..131092249	0	2q21.1	2171	393	0.181023	1.48675	24440	region is 193598 bp downstream of AC068483.1 (-)	AC068483.1 (-)	193598	1.16625	0.911178	1.49273	0.221962	1	2.77564	2.22172	3.46767	2.49837e-19	2.98593	2.39096	3.72897	4.99045e-22	1.64718	1.35463	2.00291	5.66128e-07
contained within chr2:129496838..131092249 , region overlaps with 64.042612064194799% of chr2:129630420..129649275	chr2:129630420..129649275	0	2q21.1	2171	426	0.196223	1.45604	7228	region is 186371 bp downstream of AC068483.1 (-)	AC068483.1 (-)	186371	1.16084	0.914153	1.47409	0.221105	1	2.77973	2.22482	3.47304	2.28309e-19	2.98096	2.3872	3.7224	5.53068e-22	1.64553	1.35336	2.00077	5.91006e-07
chr2:129638248..129641790, chr2:129638478..129640297, chr2:129638478..129645321, chr2:129638523..129646416, chr2:129638662..129641429, chr2:129639007..129641430, contained within chr2:129496838..131092249 , contained within chr2:129630420..129649275 , region overlaps with 69.748637721919494% of chr2:129638490..129646581 , region overlaps with 71.664615925470216% of chr2:129638272..129646442 , reg…	chr2:129645321..129648195	0	2q21.1	2171	458	0.210963	1.45108	11378	region is 174994 bp downstream of AC068483.1 (-)	AC068483.1 (-)	174994	1.1995	0.952697	1.51024	0.121695	1	2.78715	2.23066	3.48247	1.87485e-19	2.97954	2.38614	3.7205	5.68517e-22	1.64666	1.35429	2.00215	5.70334e-07
contained within chr2:129496838..131092249 , region overlaps with 0.25725310847506072% of chr2:129638272..129646442 , region overlaps with 2.2438187794769187% of chr2:129638490..129646581 , region overlaps with 25.31084750607403% of chr2:129645321..129648195 , region overlaps with 40.746034014577674% of chr2:129630420..129649275 , region overlaps with 42.160926111190513% of chr2:129635117..129649…	chr2:129645321..129648195	0	2q21.1	2171	213	0.0981115	1.36538	6997	region is 167998 bp downstream of AC068483.1 (-)	AC068483.1 (-)	167998	1.10669	0.80424	1.52288	0.533675	1	2.7671	2.21497	3.45687	3.1527e-19	2.97312	2.38083	3.71275	7.04776e-22	1.64118	1.34992	1.99528	6.69031e-07
contained within chr2:129496838..131092249	chr2:129496838..131092249	0	2q21.1	2171	164	0.0755412	1.37631	20296	region is 147703 bp downstream of AC068483.1 (-)	AC068483.1 (-)	147703	1.12338	0.782947	1.61184	0.527643	1	2.76879	2.21623	3.45912	3.04831e-19	2.9731	2.38091	3.71259	6.93872e-22	1.64102	1.3498	1.99507	6.71944e-07
region is 100401 bp from chr2:14681829..14683884	chr2:14681829..14683884	100401	2p24.3	2171	171	0.0787655	1.5648	8195	region is 158384 bp upstream of RNU6-1288P (-)	RNU6-1288P (-)	158384	0.908795	0.610768	1.35225	0.637157	1	2.75641	2.20661	3.44319	4.14914e-19	2.97042	2.3786	3.70948	7.70933e-22	1.63829	1.34755	1.99175	7.32156e-07
region is 175052 bp from chr2:145627981..145629212	chr2:145627981..145629212	175052	2q22.3	2171	203	0.0935053	1.01043	6025	intron of TEX41 (+)	TEX41 (+)	0	0.852075	0.590628	1.22925	0.391931	1	2.75054	2.20146	3.43657	5.29739e-19	2.96473	2.3736	3.70308	9.82797e-22	1.63784	1.34721	1.99117	7.40878e-07
region is 181076 bp from chr2:145627981..145629212	chr2:145627981..145629212	181076	2q22.3	2171	161	0.0741594	1.01505	6391	contained within TEX41 (+) , intron of TEX41 (+), region overlaps with 85.917696761070246% of TEX41 (+)	TEX41 (+)	0	0.753902	0.485568	1.17052	0.208197	1	2.74506	2.19687	3.43003	6.41568e-19	2.95155	2.36245	3.68755	1.59439e-21	1.63683	1.34639	1.98992	7.63702e-07
region is 93676 bp from chr2:14681829..14683884	chr2:14681829..14683884	93676	2p24.3	2171	295	0.135882	1.53246	6726	region is 166578 bp upstream of RNU6-1288P (-)	RNU6-1288P (-)	166578	1.02188	0.755058	1.383	0.888494	1	2.76496	2.211	3.45771	4.8507e-19	2.97497	2.38233	3.71504	6.66548e-22	1.64013	1.34906	1.99401	6.91546e-07
region is 187466 bp from chr2:145627981..145629212	chr2:145627981..145629212	187466	2q22.3	2171	139	0.0640258	1.02407	6441	intron of TEX41 (+)	TEX41 (+)	0	0.646195	0.385244	1.08391	0.0979895	1	2.73528	2.18867	3.41841	9.04143e-19	2.93414	2.34786	3.66682	2.94653e-21	1.63266	1.34296	1.98484	8.70415e-07
region is 86279 bp from chr2:14681829..14683884	chr2:14681829..14683884	86279	2p24.3	2171	389	0.17918	1.54726	7398	region is 161002 bp upstream of AC011897.2 (+)	AC011897.2 (+)	161002	1.15406	0.891891	1.49329	0.2758	1	2.80229	2.23944	3.50661	2.10192e-19	2.97562	2.38285	3.71584	6.53341e-22	1.64391	1.35213	1.99866	6.16188e-07
region is 68780 bp from chr2:14681829..14683884	chr2:14681829..14683884	68780	2p24.3	2171	460	0.211884	1.5486	6375	region is 143503 bp upstream of AC011897.2 (+)	AC011897.2 (+)	143503	1.52996	1.22935	1.90408	0.000138959	0.157719	2.87135	2.29596	3.59094	2.36134e-20	2.94521	2.35827	3.67823	1.63589e-21	1.67368	1.37601	2.03575	2.54278e-07
region is 62805 bp from chr2:14681829..14683884	chr2:14681829..14683884	62805	2p24.3	2171	343	0.157992	1.57183	5976	region is 137528 bp upstream of AC011897.2 (+)	AC011897.2 (+)	137528	1.56092	1.23502	1.97282	0.000194025	0.220218	2.79727	2.23908	3.49462	1.32837e-19	2.95699	2.36781	3.69278	1.14332e-21	1.6766	1.37829	2.03949	2.34591e-07
region is 53294 bp from chr2:14681829..14683884	chr2:14681829..14683884	53294	2p24.3	2171	261	0.120221	1.56741	9512	region is 128017 bp upstream of AC011897.2 (+)	AC011897.2 (+)	128017	1.54576	1.19457	2.00018	0.000925991	1	2.76427	2.21281	3.45317	3.36038e-19	2.96715	2.37597	3.70543	8.49369e-22	1.67397	1.37596	2.03651	2.59267e-07
region is 40085 bp from chr2:14681829..14683884	chr2:14681829..14683884	40085	2p24.3	2171	205	0.0944265	1.55825	13210	region is 114808 bp upstream of AC011897.2 (+)	AC011897.2 (+)	114808	1.40195	1.05284	1.86682	0.0207541	1	2.76282	2.21159	3.45145	3.54076e-19	2.95988	2.37002	3.69655	1.07103e-21	1.65377	1.35989	2.01116	4.66618e-07
region is 29021 bp from chr2:14681829..14683884	chr2:14681829..14683884	29021	2p24.3	2171	120	0.0552741	1.57846	11065	region is 103744 bp upstream of AC011897.2 (+)	AC011897.2 (+)	103744	1.51022	1.06267	2.14628	0.0215083	1	2.77152	2.21879	3.46193	2.64335e-19	2.96186	2.37214	3.69819	9.21207e-22	1.65744	1.3627	2.01592	4.24315e-07
region is 29282 bp from chr2:1760166..1761652	chr2:1760166..1761652	29282	2p25.3	2171	113	0.0520497	1.5008	6473	region overlaps with 36.968947937586897% of MYT1L (-) , region overlaps with 38.004016684690249% of MYT1L (-) , region overlaps with 69.504093928626602% of MYT1L (-) , region overlaps with 69.859416035841178% of MYT1L (-)	MYT1L (-)	0	0.794308	0.456427	1.38231	0.415266	1	2.74325	2.19517	3.42817	7.04372e-19	2.96532	2.37431	3.70346	9.27118e-22	1.6356	1.34526	1.9886	8.02764e-07
region is 38755 bp from chr2:1760166..1761652	chr2:1760166..1761652	38755	2p25.3	2171	118	0.0543528	1.50222	6789	contained within MYT1L (-)	MYT1L (-)	0	0.763234	0.438573	1.32823	0.339153	1	2.7405	2.19303	3.42465	7.5491e-19	2.96396	2.37325	3.7017	9.58381e-22	1.6336	1.34356	1.98625	8.59587e-07
region is 47518 bp from chr2:1760166..1761652	chr2:1760166..1761652	47518	2p25.3	2171	110	0.0506679	1.54668	8307	contained within MYT1L (-)	MYT1L (-)	0	0.928629	0.543963	1.58531	0.786117	1	2.75488	2.20449	3.44268	5.02911e-19	2.97113	2.37896	3.7107	7.83777e-22	1.63828	1.34744	1.9919	7.39961e-07
region is 11358 bp from chr2:198943569..198951256	chr2:198943569..198951256	11358	2q33.1	2171	190	0.0875173	1.58478	9151	intron of PLCL1 (+)	PLCL1 (+)	0	1.51033	1.12326	2.0308	0.00634523	1	2.79241	2.23514	3.48863	1.54132e-19	2.96358	2.37326	3.70074	9.16962e-22	1.6543	1.36052	2.01153	4.50497e-07
region is 1875 bp from chr2:198943569..198951256	chr2:198943569..198951256	1875	2q33.1	2171	194	0.0893597	1.58584	9484	intron of PLCL1 (+)	PLCL1 (+)	0	1.48409	1.10371	1.99556	0.00897209	1	2.79448	2.23668	3.49138	1.47849e-19	2.96581	2.37509	3.70343	8.52026e-22	1.65307	1.35951	2.01002	4.682e-07
region overlaps with 68.220338983050837% of chr2:198943569..198951256	chr2:198943569..198951256	0	2q33.1	2171	204	0.0939659	1.58724	5900	intron of PLCL1 (+)	PLCL1 (+)	0	1.47507	1.10229	1.97391	0.00891646	1	2.80308	2.24336	3.50244	1.19361e-19	2.96238	2.37247	3.69898	9.21425e-22	1.65244	1.35899	2.00926	4.77825e-07
region is 1831 bp from chr2:198943569..198951256	chr2:198943569..198951256	1831	2q33.1	2171	271	0.124827	1.58738	6002	contained within PLCL1 (+)	PLCL1 (+)	0	1.5841	1.22192	2.05363	0.000514226	0.583647	2.83395	2.26759	3.54177	5.31446e-20	2.97841	2.38544	3.71876	5.65759e-22	1.6667	1.37048	2.02696	3.11096e-07
region is 300738 bp from chr2:201290536..201300154	chr2:201290536..201300154	300738	2q33.1	2171	122	0.0561953	1.23894	9896	region is 151343 bp downstream of C2orf47 (+)	C2orf47 (+)	151343	0.839273	0.522889	1.34709	0.467953	1	2.75326	2.20413	3.43919	4.51686e-19	2.97566	2.38301	3.71571	6.38429e-22	1.63282	1.34275	1.98555	8.94923e-07
region is 576 bp from chr2:202438347..202446311	chr2:202438347..202446311	576	2q33.1	2171	149	0.068632	1.62518	10102	contained within ALS2CR11 (-)	ALS2CR11 (-)	0	1.15112	0.800942	1.65439	0.446947	1	2.77809	2.22264	3.47236	2.76411e-19	2.96204	2.37138	3.69982	1.07371e-21	1.63305	1.34285	1.98596	8.961e-07
region is 10677 bp from chr2:202438347..202446311	chr2:202438347..202446311	10677	2q33.1	2171	195	0.0898204	1.62383	8481	intron of ALS2CR11 (-)	ALS2CR11 (-)	0	1.06411	0.769801	1.47093	0.706793	1	2.76676	2.21427	3.4571	3.41497e-19	2.96622	2.37417	3.70591	1.05062e-21	1.63718	1.34644	1.9907	7.72938e-07
region is 14333 bp from chr2:202486257..202516737	chr2:202486257..202516737	14333	2q33.1	2171	219	0.100875	1.627	6457	contained within ALS2CR11 (-)	ALS2CR11 (-)	0	1.12467	0.831566	1.52109	0.445647	1	2.77177	2.21835	3.46324	2.91846e-19	2.96008	2.36947	3.69792	1.20723e-21	1.63413	1.34388	1.98707	8.54768e-07
region is 6675 bp from chr2:202486257..202516737	chr2:202486257..202516737	6675	2q33.1	2171	187	0.0861354	1.63031	7659	intron of ALS2CR11 (-)	ALS2CR11 (-)	0	1.04706	0.752156	1.45759	0.785252	1	2.76419	2.21248	3.45349	3.52178e-19	2.96909	2.37671	3.70912	9.27026e-22	1.6379	1.34704	1.99157	7.55025e-07
region overlaps with 28.225806451612907% of chr2:202486257..202516737	chr2:202486257..202516737	0	2q33.1	2171	148	0.0681713	1.63336	9300	ENO1P4 (-), region overlaps with 2.978494623655914% of TMEM237 (-) , region overlaps with 4.3333333333333339% of TMEM237 (-) , region overlaps with 42.72043010752688% of TMEM237 (-) , region overlaps with 42.741935483870968% of TMEM237 (-) , region overlaps with 46.204301075268816% of ALS2CR11 (-) , region overlaps with 46.43010752688172% of ALS2CR11 (-) , region overlaps with 46.462365591397848%…	TMEM237 (-)	0	1.10154	0.771267	1.57324	0.594867	1	2.76346	2.21222	3.45205	3.40434e-19	2.9653	2.37379	3.7042	1.01242e-21	1.63632	1.34576	1.98962	7.91803e-07
contained within chr2:202486257..202516737	chr2:202486257..202516737	0	2q33.1	2171	114	0.0525104	1.63529	8341	TMEM237 (-), contained within TMEM237 (-) , region overlaps with 25.98009830955521% of TMEM237 (-) , region overlaps with 33.197458338328737% of TMEM237 (-) , region overlaps with 38.496583143507976% of TMEM237 (-) , region overlaps with 4.1961395516125162% of TMEM237 (-) , region overlaps with 61.611317587819201% of TMEM237 (-) , region overlaps with 63.109938856252242% of TMEM237 (-)	TMEM237 (-)	0	1.01817	0.688451	1.50581	0.928118	1	2.75994	2.20946	3.44758	3.73671e-19	2.97253	2.37932	3.71362	8.60074e-22	1.63918	1.34814	1.99306	7.22199e-07
region is 12698 bp from chr2:202898088..202900428	chr2:202898088..202900428	12698	2q33.1	2171	181	0.0833717	1.61453	6488	region is 12103 bp downstream of RP11-107N15.1 (-)	RP11-107N15.1 (-)	12103	1.18734	0.842984	1.67236	0.325809	1	2.7644	2.21316	3.45294	3.21574e-19	2.99014	2.39389	3.7349	4.77381e-22	1.64463	1.35264	1.99964	6.06898e-07
region is 6278 bp from chr2:202898088..202900428	chr2:202898088..202900428	6278	2q33.1	2171	181	0.0833717	1.61453	6421	region is 5683 bp downstream of RP11-107N15.1 (-)	RP11-107N15.1 (-)	5683	1.18734	0.842984	1.67236	0.325809	1	2.7644	2.21316	3.45294	3.21574e-19	2.99014	2.39389	3.7349	4.77381e-22	1.64463	1.35264	1.99964	6.06898e-07
chr2:202898088..202900428	chr2:202898088..202900428	0	2q33.1	2171	180	0.0829111	1.61471	14582	FZD7 (+), RP11-107N15.1 (-)	FZD7 (+)	0	1.15444	0.816053	1.63313	0.417113	1	2.76349	2.21243	3.4518	3.29927e-19	2.98715	2.39154	3.7311	5.16779e-22	1.64384	1.352	1.99868	6.21975e-07
contained within chr2:205898770..206130221	chr2:205898770..206130221	0	2q33.3	2171	123	0.0566559	1.57817	14117	contained within PARD3B (+)	PARD3B (+)	0	1.69314	1.20744	2.37422	0.0022668	1	2.77748	2.22331	3.46979	2.32399e-19	2.96728	2.3764	3.70508	7.99004e-22	1.65673	1.36228	2.01483	4.2703e-07
contained within chr2:205898770..206130221	chr2:205898770..206130221	0	2q33.3	2171	139	0.0640258	1.57635	20345	contained within PARD3B (+)	PARD3B (+)	0	1.69746	1.23327	2.33636	0.00116878	1	2.77234	2.21946	3.46296	2.58149e-19	2.97227	2.38056	3.71106	6.7172e-22	1.65811	1.36342	2.01649	4.08362e-07
contained within chr2:205898770..206130221	chr2:205898770..206130221	0	2q33.3	2171	150	0.0690926	1.57699	11912	intron of PARD3B (+)	PARD3B (+)	0	1.56775	1.13884	2.1582	0.00582893	1	2.76453	2.21328	3.45309	3.19505e-19	2.97508	2.38283	3.71454	6.17587e-22	1.66065	1.36538	2.01976	3.81425e-07
contained within chr2:205898770..206130221	chr2:205898770..206130221	0	2q33.3	2171	120	0.0552741	1.57684	5303	intron of PARD3B (+)	PARD3B (+)	0	1.53602	1.08033	2.18392	0.0168337	1	2.76035	2.20997	3.4478	3.58065e-19	2.97157	2.37994	3.71027	6.92749e-22	1.66376	1.36764	2.024	3.56402e-07
region is 123826 bp from chr2:232536825..233005858	chr2:232536825..233005858	123826	2q37.1	2171	114	0.0525104	1.65065	5757	region is 11615 bp upstream of AC104634.3 (+)	AC104634.3 (+)	11615	1.11229	0.722897	1.71142	0.628353	1	2.77201	2.21762	3.465	3.37748e-19	2.97085	2.37888	3.71014	7.70439e-22	1.63841	1.34763	1.99193	7.30804e-07
region is 114468 bp from chr2:232536825..233005858	chr2:232536825..233005858	114468	2q37.1	2171	155	0.0713957	1.64905	9359	region is 2257 bp upstream of AC104634.3 (+)	AC104634.3 (+)	2257	1.17131	0.806344	1.70147	0.406496	1	2.78415	2.22658	3.48134	2.6945e-19	2.97142	2.37945	3.71067	7.43138e-22	1.63819	1.34747	1.99165	7.34911e-07
region is 105578 bp from chr2:232536825..233005858	chr2:232536825..233005858	105578	2q37.1	2171	149	0.068632	1.64964	8891	AC104634.3 (+)	AC104634.3 (+)	0	1.21846	0.839032	1.76946	0.299274	1	2.78772	2.22968	3.48541	2.33503e-19	2.9699	2.37816	3.70887	7.85852e-22	1.63884	1.34801	1.9924	7.19067e-07
region is 99780 bp from chr2:232536825..233005858	chr2:232536825..233005858	99780	2q37.1	2171	122	0.0561953	1.64814	5799	region is 6171 bp downstream of AC104634.3 (+)	AC104634.3 (+)	6171	1.23894	0.818393	1.8756	0.311194	1	2.79203	2.23236	3.49202	2.34384e-19	2.97094	2.37914	3.70994	7.43322e-22	1.64343	1.3517	1.99813	6.27566e-07
region is 92363 bp from chr2:232536825..233005858	chr2:232536825..233005858	92363	2q37.1	2171	113	0.0520497	1.64805	7418	region is 6113 bp upstream of AC104634.2 (+)	AC104634.2 (+)	6113	1.20237	0.780821	1.8515	0.402748	1	2.78539	2.22739	3.48318	2.68065e-19	2.97071	2.37895	3.70968	7.49759e-22	1.64237	1.35086	1.99678	6.46768e-07
contained within chr2:242516105..243014630 , contained within chr2:242557785..243014630 , contained within chr2:242642853..243014630 , contained within chr2:242695900..243014630 , contained within chr2:242717746..243044147 , contained within chr2:242725752..242945309 , contained within chr2:242725752..243044147 , contained within chr2:242758178..243007368 , contained within chr2:242758179..243044…	chr2:242921988..242923813	0	2q37.3	2171	180	0.0829111	1.45113	5716	intron of AC131097.3 (+), region overlaps with 25.962211336599022% of AC093642.3 (+)	AC093642.3 (+)	0	0.827279	0.551676	1.24057	0.359026	1	2.7458	2.19761	3.43073	6.1313e-19	2.97342	2.38109	3.7131	6.96403e-22	1.64531	1.35317	2.00052	5.9592e-07
chr2:242926790..242928236, contained within chr2:242516105..243014630 , contained within chr2:242557785..243014630 , contained within chr2:242642853..243014630 , contained within chr2:242695900..243014630 , contained within chr2:242717746..243044147 , contained within chr2:242725752..242945309 , contained within chr2:242725752..243044147 , contained within chr2:242758178..243007368 , contained wi…	chr2:242926790..242928236	0	2q37.3	2171	226	0.104099	1.47015	5504	intron of AC131097.3 (+)	AC131097.3 (+)	0	0.742601	0.511788	1.07751	0.117132	1	2.73819	2.19162	3.42107	7.50935e-19	2.97668	2.38368	3.7172	6.36372e-22	1.65223	1.35872	2.00914	4.85281e-07
contained within chr2:242516105..243014630 , contained within chr2:242557785..243014630 , contained within chr2:242642853..243014630 , contained within chr2:242695900..243014630 , contained within chr2:242717746..243044147 , contained within chr2:242725752..242945309 , contained within chr2:242725752..243044147 , contained within chr2:242758178..243007368 , contained within chr2:242758179..243044…	chr2:242937388..243044147	0	2q37.3	2171	274	0.126209	1.50145	8039	intron of AC131097.3 (+)	AC131097.3 (+)	0	0.746658	0.532402	1.04714	0.0904423	1	2.73269	2.18715	3.41432	8.90915e-19	2.97951	2.38608	3.72055	5.73547e-22	1.64906	1.35624	2.0051	5.30071e-07
chr2:242947308..242976277, chr2:242948131..242953048, chr2:242948330..242953471, chr2:242948491..242962032, chr2:242948545..242952937, chr2:242949125..242952780, chr2:242962805..242965600, chr2:242988470..242990239, chr2:242988621..242990291, chr2:243013691..243022075, chr2:243013691..243026267, contained within chr2:242717746..243044147 , contained within chr2:242725752..243044147 , contained wi…	chr2:243026495..243047263	0	2q37.3 -	2171	355	0.163519	1.53074	88227	AC093642.4 (-), AC093642.6 (-), region overlaps with 0.079340791367721888% of RP11-341N2.1 (-) , region overlaps with 90.139073072868854% of AC131097.3 (+)	RP11-341N2.1 (-)	0	0.935174	0.706343	1.23814	0.639713	1	2.74839	2.19868	3.43554	6.70167e-19	2.97391	2.3815	3.71368	6.84447e-22	1.64144	1.3501	1.99565	6.65661e-07
contained within chr2:41219542..41245501 , contained within chr2:41228588..41245049 , contained within chr2:41228588..41245501 , contained within chr2:41228588..41255542 , contained within chr2:41230298..41241492 , contained within chr2:41230298..41245501 , region overlaps with 10.184049079754601% of chr2:41239514..41248165 , region overlaps with 11.183172655565293% of chr2:41239457..41245501 , r…	chr2:41239514..41248165	0	2p22.1	2171	114	0.0525104	1.57223	5705	region is 130826 bp upstream of HNRNPA1P57 (+)	HNRNPA1P57 (+)	130826	0.852409	0.508342	1.42936	0.544848	1	2.74641	2.1977	3.43212	6.43281e-19	2.97399	2.38167	3.71362	6.70566e-22	1.63669	1.34621	1.98985	7.7193e-07
chr2:41242269..41243318, contained within chr2:41219542..41245501 , contained within chr2:41228588..41245501 , contained within chr2:41228588..41255542 , contained within chr2:41230298..41245501 , contained within chr2:41238373..41250918 , contained within chr2:41238393..41251427 , contained within chr2:41238394..41248840 , contained within chr2:41238443..41245887 , contained within chr2:41238443…	chr2:41245309..41246639	0	2p22.1	2171	127	0.0584984	1.57051	5275	region is 125552 bp upstream of HNRNPA1P57 (+)	HNRNPA1P57 (+)	125552	0.781114	0.473375	1.28892	0.333665	1	2.73912	2.19214	3.42259	7.5899e-19	2.97333	2.3812	3.7127	6.7562e-22	1.63691	1.34649	1.98997	7.59379e-07
region overlaps with 33.411453026288974% of chr2:4236805..4276814	chr2:4236805..4276814	0	2p25.3	2171	347	0.159834	1.5794	9814	AC068292.1 (-)	AC068292.1 (-)	0	1.12715	0.869684	1.46083	0.365648	1	2.77896	2.22365	3.47296	2.56153e-19	2.96944	2.37782	3.70825	7.9222e-22	1.64727	1.35459	2.00318	5.70608e-07
region is 67791 bp from chr2:43147929..43149704	chr2:43147929..43149704	67791	2p21	2171	123	0.0566559	1.21221	8992	region is 2009 bp downstream of AC016735.1 (-)	AC016735.1 (-)	2009	0.852588	0.537932	1.3513	0.497319	1	2.75513	2.2054	3.44189	4.44436e-19	2.97114	2.37917	3.71041	7.5634e-22	1.64009	1.34901	1.99396	6.93099e-07
region is 76782 bp from chr2:43147929..43149704	chr2:43147929..43149704	76782	2p21	2171	171	0.0787655	1.20942	5780	region overlaps with 65.242214532871969% of AC016735.1 (-)	AC016735.1 (-)	0	0.961167	0.662758	1.39394	0.83458	1	2.75919	2.20886	3.44665	3.82092e-19	2.97326	2.38092	3.71297	7.05265e-22	1.63904	1.34814	1.9927	7.16778e-07
region is 82561 bp from chr2:43147929..43149704	chr2:43147929..43149704	82561	2p21	2171	203	0.0935053	1.23786	6229	region overlaps with 15.042542944292824% of AC016735.1 (-)	AC016735.1 (-)	0	0.988633	0.705142	1.3861	0.947131	1	2.76012	2.20963	3.44774	3.69741e-19	2.97408	2.38158	3.71397	6.87453e-22	1.63936	1.34832	1.99323	7.15863e-07
region is 88789 bp from chr2:43147929..43149704	chr2:43147929..43149704	88789	2p21	2171	253	0.116536	1.20798	5866	region is 5292 bp upstream of AC016735.1 (-)	AC016735.1 (-)	5292	0.90321	0.660749	1.23464	0.523261	1	2.75762	2.20765	3.44459	3.9593e-19	2.97366	2.38135	3.71329	6.83034e-22	1.6381	1.3474	1.99152	7.36262e-07
region is 100451 bp from chr2:43147929..43149704	chr2:43147929..43149704	100451	2p21	2171	130	0.0598802	1.20397	5773	region overlaps with 16.213407240602805% of AC016735.2 (-)	AC016735.2 (-)	0	0.95671	0.638414	1.4337	0.830213	1	2.76078	2.21029	3.44838	3.55104e-19	2.97506	2.38246	3.71505	6.5716e-22	1.6389	1.34803	1.99253	7.19695e-07
chr2:44466921..44468549, chr2:44466960..44468224, chr2:44466985..44468052, chr2:44467093..44468887, contained within chr2:44407985..44548282	chr2:44467093..44468887	0	2p21	2171	116	0.0534316	1.08885	7373	intron of PPM1B (+), snoU13 (-)	snoU13 (-)	0	0.907493	0.590488	1.39468	0.657961	1	2.75872	2.20864	3.4458	3.77246e-19	2.97848	2.38504	3.71957	6.12711e-22	1.63764	1.34699	1.991	7.49382e-07
region is 6607 bp from chr2:4802822..4804235	chr2:4802822..4804235	6607	2p25.2	2171	127	0.0584984	1.21988	5300	region is 58450 bp downstream of SNORA31 (-)	SNORA31 (-)	58450	1.00161	0.668184	1.50142	0.993778	1	2.7604	2.2096	3.4485	3.8263e-19	2.97452	2.38178	3.71477	6.97851e-22	1.63975	1.34876	1.99351	6.98578e-07
region is 16579 bp from chr2:51165260..51210166	chr2:51165260..51210166	16579	2p16.3	2171	163	0.0750806	1.55433	17061	intron of NRXN1 (-), region overlaps with 27.677158431510463% of NRXN1 (-)	NRXN1 (-)	0	1.47692	1.0654	2.04739	0.0192754	1	2.7792	2.22484	3.47169	2.15532e-19	2.98494	2.39046	3.72727	4.8741e-22	1.65226	1.35888	2.00899	4.78825e-07
region is 2985 bp from chr2:51165260..51210166	chr2:51165260..51210166	2985	2p16.3	2171	157	0.0723169	1.55182	13595	contained within NRXN1 (-) , region overlaps with 92.806178742184628% of NRXN1 (-)	NRXN1 (-)	0	1.51219	1.0867	2.10428	0.0141579	1	2.78171	2.22681	3.4749	2.01759e-19	2.98689	2.39203	3.72968	4.59537e-22	1.65506	1.36107	2.01254	4.42711e-07
region overlaps with 45.22935779816514% of chr2:51165260..51210166	chr2:51165260..51210166	0	2p16.3	2171	151	0.0695532	1.55685	5450	intron of NRXN1 (-)	NRXN1 (-)	0	1.51513	1.08465	2.11644	0.0148295	1	2.77188	2.21904	3.46245	2.6366e-19	2.99109	2.39521	3.7352	4.20354e-22	1.6553	1.36126	2.01286	4.39979e-07
contained within chr2:51165260..51210166	chr2:51165260..51210166	0	2p16.3	2171	144	0.0663289	1.55608	9785	AC007682.2 (-), intron of NRXN1 (-)	AC007682.2 (-)	0	1.53403	1.09387	2.15129	0.0131378	1	2.77129	2.21872	3.46148	2.61433e-19	2.99089	2.39521	3.73472	4.1172e-22	1.65315	1.35959	2.0101	4.66286e-07
contained within chr2:51165260..51210166	chr2:51165260..51210166	0	2p16.3	2171	143	0.0658683	1.55863	10119	intron of NRXN1 (-)	NRXN1 (-)	0	1.53403	1.09387	2.15129	0.0131378	1	2.77129	2.21872	3.46148	2.61433e-19	2.99089	2.39521	3.73472	4.1172e-22	1.65315	1.35959	2.0101	4.66286e-07
contained within chr2:51165260..51210166	chr2:51165260..51210166	0	2p16.3	2171	140	0.0644864	1.55962	5218	AC007682.3 (+), intron of NRXN1 (-)	AC007682.3 (+)	0	1.55852	1.11133	2.18565	0.0101176	1	2.77244	2.21961	3.46296	2.54226e-19	2.98633	2.39163	3.7289	4.62938e-22	1.6546	1.36075	2.01191	4.46883e-07
region overlaps with 64.279618567029047% of chr2:51165260..51210166	chr2:51165260..51210166	0	2p16.3	2171	138	0.0635652	1.5589	26951	contained within NRXN1 (-) , intron of NRXN1 (-)	NRXN1 (-)	0	1.56765	1.11787	2.19842	0.00916578	1	2.77115	2.21863	3.46126	2.61473e-19	2.98491	2.39056	3.72703	4.77062e-22	1.65478	1.36089	2.01213	4.44418e-07
contained within chr2:167949..925588 , contained within chr2:296852..846164 , contained within chr2:312992..858062 , contained within chr2:315360..856457 , contained within chr2:464320..1061765 , contained within chr2:554629..708009	chr2:554629..708009	0	2p25.3	2171	301	0.138646	1.5885	5857	region overlaps with 70.701724432303223% of AC092159.2 (+) , region overlaps with 75.789653406180634% of AC092159.2 (+)	AC092159.2 (+)	0	1.47251	1.12917	1.92024	0.00427839	1	2.84755	2.27717	3.5608	4.47847e-20	2.99512	2.39876	3.73974	3.53884e-22	1.66929	1.37236	2.03047	2.9367e-07
contained within chr2:167949..925588 , contained within chr2:296852..846164 , contained within chr2:312992..858062 , contained within chr2:315360..856457 , contained within chr2:464320..1061765 , contained within chr2:554629..708009	chr2:554629..708009	0	2p25.3	2171	294	0.135421	1.58789	6199	intron of AC092159.2 (+)	AC092159.2 (+)	0	1.49948	1.15001	1.95516	0.0027681	1	2.8511	2.27992	3.56537	4.10486e-20	2.99243	2.39656	3.73646	3.85505e-22	1.66811	1.37147	2.02892	3.02544e-07
contained within chr2:167949..925588 , contained within chr2:296852..846164 , contained within chr2:312992..858062 , contained within chr2:315360..856457 , contained within chr2:464320..1061765 , contained within chr2:554629..708009	chr2:554629..708009	0	2p25.3	2171	291	0.13404	1.58741	17043	AC092159.3 (-), region overlaps with 39.054157131960338% of AC092159.2 (+)	AC092159.3 (-)	0	1.51704	1.16345	1.97808	0.00208295	1	2.85492	2.28293	3.57023	3.70982e-20	2.99407	2.39791	3.73846	3.65563e-22	1.66701	1.37064	2.02747	3.10966e-07
contained within chr2:167949..925588 , contained within chr2:296852..846164 , contained within chr2:312992..858062 , contained within chr2:315360..856457 , contained within chr2:464320..1061765	chr2:464320..1061765	0	2p25.3	2171	118	0.0543528	1.29326	5588	intron of LINC01115 (-)	LINC01115 (-)	0	0.776674	0.470895	1.28101	0.322195	1	2.75522	2.20583	3.44144	4.17811e-19	2.97165	2.3798	3.71068	7.16075e-22	1.63094	1.34128	1.98316	9.42638e-07
chr2:842292..843972, contained within chr2:167949..925588 , contained within chr2:296852..846164 , contained within chr2:312992..858062 , contained within chr2:315360..856457 , contained within chr2:464320..1061765 , region overlaps with 24.140309390087694% of chr2:842222..846862 , region overlaps with 72.893881170558672% of chr2:837274..862362	chr2:842292..843972	0	2p25.3	2171	119	0.0548135	1.29558	10149	intron of LINC01115 (-)	LINC01115 (-)	0	0.770985	0.467429	1.27167	0.308353	1	2.75553	2.20608	3.44183	4.13769e-19	2.97057	2.37892	3.70938	7.4189e-22	1.63042	1.34083	1.98254	9.5963e-07
chr2:848548..852634, contained within chr2:167949..925588 , contained within chr2:312992..858062 , contained within chr2:315360..856457 , contained within chr2:464320..1061765 , contained within chr2:837274..862362 , region overlaps with 12.84910783553142% of chr2:853658..858778 , region overlaps with 14.487975174553918% of chr2:296852..846164 , region overlaps with 21.256788207913111% of chr2:84…	chr2:853658..858778	0	2p25.3	2171	122	0.0561953	1.29452	10312	contained within LINC01115 (-) , intron of LINC01115 (-)	LINC01115 (-)	0	0.723745	0.438919	1.1934	0.205125	1	2.75784	2.20799	3.44461	3.83058e-19	2.97124	2.3795	3.71014	7.21912e-22	1.63052	1.34105	1.98249	9.44977e-07
chr2:856585..857607, chr2:857800..860813, contained within chr2:167949..925588 , contained within chr2:464320..1061765 , contained within chr2:837274..862362 , contained within chr2:847533..862362 , contained within chr2:852634..862362 , region overlaps with 20.954003407155025% of chr2:315360..856457 , region overlaps with 40.019875070982394% of chr2:849050..857800 , region overlaps with 43.73935…	chr2:858778..862362	0	2p25.3	2171	123	0.0566559	1.29649	7044	intron of LINC01115 (-)	LINC01115 (-)	0	0.720808	0.437141	1.18855	0.19948	1	2.75736	2.20763	3.444	3.87542e-19	2.9707	2.37908	3.70945	7.31685e-22	1.63055	1.34108	1.98251	9.43281e-07
chr2:863591..865465, chr2:863997..865007, contained within chr2:167949..925588 , contained within chr2:464320..1061765 , region overlaps with 6.5874098616254138% of chr2:837274..862362 , region overlaps with 6.5874098616254138% of chr2:847533..862362 , region overlaps with 6.5874098616254138% of chr2:852634..862362 , region overlaps with 6.5874098616254138% of chr2:857242..862362 , region overlap…	chr2:863997..865007	0	2p25.3	2171	122	0.0561953	1.29774	5131	region overlaps with 36.133307347495617% of LINC01115 (-) , region overlaps with 40.713311245371273% of LINC01115 (-)	LINC01115 (-)	0	0.720808	0.437141	1.18855	0.19948	1	2.75736	2.20763	3.444	3.87542e-19	2.9707	2.37908	3.70945	7.31685e-22	1.63055	1.34108	1.98251	9.43281e-07
contained within chr2:86972214..87174121	chr2:86972214..87174121	0	2p11.2	2171	246	0.113312	1.6142	6545	region overlaps with 94.102368220015279% of CD8A (-)	CD8A (-)	0	1.24343	0.899478	1.71892	0.187248	1	2.81451	2.24843	3.52311	1.68535e-19	2.9975	2.39964	3.74432	3.9625e-22	1.65332	1.35926	2.01101	4.86017e-07
contained within chr2:86972214..87174121	chr2:86972214..87174121	0	2p11.2	2171	246	0.113312	1.6142	9316	region overlaps with 27.286389008158007% of CD8B (-) , region overlaps with 28.434950622584797% of CD8B (-) , region overlaps with 29.540575354229283% of CD8B (-) , region overlaps with 29.6264491197939% of CD8B (-)	CD8B (-)	0	1.24343	0.899478	1.71892	0.187248	1	2.81451	2.24843	3.52311	1.68535e-19	2.9975	2.39964	3.74432	3.9625e-22	1.65332	1.35926	2.01101	4.86017e-07
contained within chr2:86972214..87174121	chr2:86972214..87174121	0	2p11.2	2171	243	0.11193	1.61344	6849	contained within CD8B (-) , intron of CD8B (-)	CD8B (-)	0	1.2467	0.901939	1.72325	0.181845	1	2.81512	2.24897	3.5238	1.64314e-19	2.99599	2.39859	3.74217	4.0201e-22	1.65359	1.35946	2.01135	4.8255e-07
chr2:87084916..87108211, chr2:87125486..87175872, chr2:87131700..87151609, chr2:87133183..87150118, region overlaps with 23.723354728414755% of chr2:87155912..88042080 , region overlaps with 49.51727506544453% of chr2:87122115..87325330 , region overlaps with 53.334045654712391% of chr2:87117114..87196648 , region overlaps with 62.240606897814956% of chr2:87105444..88295964 , region overlaps with…	chr2:87155912..88042080	0	2p11.2	2171	248	0.114233	1.61109	131027	AC111200.1 (+), AC111200.2 (-), AC111200.7 (-), AC111200.8 (-), ANAPC1P1 (+), CD8B (-), region overlaps with 25.239836064322617% of CD8B (-) , region overlaps with 25.24670487762064% of CD8B (-) , region overlaps with 32.251368038648522% of RGPD1 (+) , region overlaps with 35.153823257801825% of RGPD1 (+) , region overlaps with 39.625420714814503% of RGPD1 (+)	AC111200.8 (-)	0	1.26538	0.918402	1.74345	0.150025	1	2.81906	2.25215	3.52867	1.46075e-19	3.00021	2.40181	3.7477	3.66739e-22	1.65443	1.36016	2.01235	4.69365e-07
chr2:89924555..89976609, chr2:89953331..89976404, chr2:89976229..89999562, contained within chr2:89122081..90275548 , contained within chr2:89285738..90275548 , contained within chr2:89482268..90265066 , region overlaps with 0.21083981045292285% of chr2:90021054..90195695 , region overlaps with 15.332159681583176% of chr2:89977592..90044833 , region overlaps with 15.656769488765649% of chr2:89976…	chr2:90021054..90195695	0	2p11.2	2171	188	0.086596	1.49376	287422	IGKV1D-27 (+), IGKV1D-32 (+), IGKV1D-33 (+), IGKV1D-35 (+), IGKV1D-37 (+), IGKV1D-39 (+), IGKV2D-28 (+), IGKV2D-29 (+), IGKV2D-30 (+), IGKV2D-36 (+), IGKV2D-38 (+), IGKV2D-40 (+), IGKV3D-31 (+), IGKV3D-34 (+)	IGKV1D-27 (+)	0	0.766207	0.521969	1.12473	0.17389	1	2.76539	2.21372	3.45453	3.24524e-19	2.96136	2.3712	3.69841	1.02713e-21	1.64642	1.35412	2.00182	5.73371e-07
contained within chr2:89122081..90275548 , contained within chr2:89285738..90275548 , contained within chr2:89482268..90265066 , contained within chr2:89924516..90080121 , contained within chr2:89924555..90275403 , contained within chr2:89975466..90277307 , contained within chr2:89976229..90098249 , contained within chr2:89976659..90094006 , contained within chr2:89977592..90044833 , contained wi…	chr2:90021054..90195695	0	2p11.2	2171	194	0.0893597	1.49531	14678	IGKV2D-26 (+), IGKV3D-25 (+)	IGKV3D-25 (+)	0	0.773784	0.5304	1.12885	0.18319	1	2.76463	2.21312	3.45358	3.31285e-19	2.96125	2.37111	3.69827	1.03147e-21	1.64616	1.3539	2.00151	5.78467e-07
chr2:90045442..90054171, contained within chr2:89122081..90275548 , contained within chr2:89285738..90275548 , contained within chr2:89482268..90265066 , contained within chr2:89924516..90080121 , contained within chr2:89924555..90275403 , contained within chr2:89975466..90277307 , contained within chr2:89976229..90098249 , contained within chr2:89976659..90094006 , contained within chr2:89999062…	chr2:90045442..90060191	0	2p11.2	2171	194	0.0893597	1.49531	18775	IGKV1D-22 (+), IGKV2D-23 (+), IGKV2D-24 (+)	IGKV1D-22 (+)	0	0.773784	0.5304	1.12885	0.18319	1	2.76463	2.21312	3.45358	3.31285e-19	2.96125	2.37111	3.69827	1.03147e-21	1.64616	1.3539	2.00151	5.78467e-07
chr2:90056880..90060191, contained within chr2:89122081..90275548 , contained within chr2:89285738..90275548 , contained within chr2:89482268..90265066 , contained within chr2:89924516..90080121 , contained within chr2:89924555..90275403 , contained within chr2:89975466..90277307 , contained within chr2:89976229..90098249 , contained within chr2:89976659..90094006 , contained within chr2:89999062…	chr2:90056880..90060191	0	2p11.2	2171	193	0.0888991	1.49439	17221	IGKV6D-21 (+)	IGKV6D-21 (+)	0	0.777295	0.53279	1.13401	0.19108	1	2.76558	2.2139	3.45474	3.21551e-19	2.96091	2.37083	3.69785	1.04213e-21	1.64641	1.3541	2.00183	5.74178e-07
contained within chr2:89122081..90275548 , contained within chr2:89285738..90275548 , contained within chr2:89482268..90265066 , contained within chr2:89924555..90275403 , contained within chr2:89975466..90277307 , contained within chr2:89976229..90098249 , contained within chr2:89976659..90094006 , contained within chr2:89999062..90274766 , contained within chr2:90001943..90278124 , contained wi…	chr2:90078401..90102879	0	2p11.2	2171	193	0.0888991	1.48141	10311	IGKV3D-20 (+)	IGKV3D-20 (+)	0	0.777295	0.53279	1.13401	0.19108	1	2.76558	2.2139	3.45474	3.21551e-19	2.96091	2.37083	3.69785	1.04213e-21	1.64641	1.3541	2.00183	5.74178e-07
contained within chr2:89122081..90275548 , contained within chr2:89285738..90275548 , contained within chr2:89482268..90265066 , contained within chr2:89924555..90275403 , contained within chr2:89975466..90277307 , contained within chr2:89976229..90098249 , contained within chr2:89999062..90274766 , contained within chr2:90001943..90278124 , contained within chr2:90021054..90195695 , contained wi…	chr2:90078401..90102879	0	2p11.2	2171	193	0.0888991	1.48141	13594	IGKV2D-18 (+), IGKV2D-19 (+)	IGKV2D-18 (+)	0	0.777295	0.53279	1.13401	0.19108	1	2.76558	2.2139	3.45474	3.21551e-19	2.96091	2.37083	3.69785	1.04213e-21	1.64641	1.3541	2.00183	5.74178e-07
contained within chr2:89122081..90275548 , contained within chr2:89285738..90275548 , contained within chr2:89482268..90265066 , contained within chr2:89924555..90275403 , contained within chr2:89975466..90277307 , contained within chr2:89999062..90274766 , contained within chr2:90001943..90278124 , contained within chr2:90021054..90195695 , contained within chr2:90038079..90240473 , contained wi…	chr2:90106160..90240473	0	2p11.2	2171	194	0.0893597	1.47242	10983	region is 1289 bp upstream of IGKV6D-41 (+)	IGKV6D-41 (+)	1289	0.802625	0.553365	1.16416	0.246519	1	2.76547	2.21381	3.45461	3.2267e-19	2.96158	2.37133	3.69875	1.02955e-21	1.64585	1.35363	2.00115	5.84652e-07
contained within chr2:89122081..90275548 , contained within chr2:89285738..90275548 , contained within chr2:89482268..90265066 , contained within chr2:89924555..90275403 , contained within chr2:89975466..90277307 , contained within chr2:89999062..90274766 , contained within chr2:90001943..90278124 , contained within chr2:90021054..90195695 , contained within chr2:90038079..90240473 , contained wi…	chr2:90113728..90277307	0	2p11.2	2171	192	0.0884385	1.47189	5496	region is 223 bp downstream of IGKV6D-41 (+)	IGKV6D-41 (+)	223	0.807288	0.556582	1.17092	0.259182	1	2.76519	2.21359	3.45424	3.24781e-19	2.96296	2.37248	3.7004	9.81089e-22	1.64607	1.3538	2.00143	5.81332e-07
chr2:90116107..90120151, chr2:90121191..90154360, contained within chr2:89122081..90275548 , contained within chr2:89285738..90275548 , contained within chr2:89482268..90265066 , contained within chr2:89924555..90275403 , contained within chr2:89975466..90277307 , contained within chr2:89999062..90274766 , contained within chr2:90001943..90278124 , contained within chr2:90021054..90195695 , conta…	chr2:90151404..90185112	0	2p11.2	2171	192	0.0884385	1.46451	52400	AC073416.1 (-), IGKV1D-16 (+), IGKV1D-17 (+), IGKV2D-14 (+), IGKV3D-15 (+)	IGKV2D-14 (+)	0	0.807288	0.556582	1.17092	0.259182	1	2.76519	2.21359	3.45424	3.24781e-19	2.96296	2.37248	3.7004	9.81089e-22	1.64607	1.3538	2.00143	5.81332e-07
chr2:90190420..90199181, contained within chr2:89122081..90275548 , contained within chr2:89285738..90275548 , contained within chr2:89482268..90265066 , contained within chr2:89924555..90275403 , contained within chr2:89975466..90277307 , contained within chr2:89999062..90274766 , contained within chr2:90001943..90278124 , contained within chr2:90038079..90240473 , contained within chr2:90038371…	chr2:90218816..90242159	0	2p11.2	2171	191	0.0879779	1.46832	53664	IGKV1D-12 (+), IGKV1D-13 (+), IGKV2D-10 (+), IGKV3D-11 (+)	IGKV2D-10 (+)	0	0.841254	0.583308	1.21326	0.35483	1	2.76376	2.21251	3.45236	3.34991e-19	2.96632	2.37524	3.70448	8.79183e-22	1.64346	1.35174	1.99815	6.2636e-07
contained within chr2:89122081..90275548 , contained within chr2:89285738..90275548 , contained within chr2:89482268..90265066 , contained within chr2:89924555..90275403 , contained within chr2:89975466..90277307 , contained within chr2:89999062..90274766 , contained within chr2:90001943..90278124 , contained within chr2:90038079..90240473 , contained within chr2:90038371..90267771 , contained wi…	chr2:90229386..90321496	0	2p11.2	2171	191	0.0879779	1.46327	8664	region overlaps with 5.5401662049861491% of IGKV1D-42 (+)	IGKV1D-42 (+)	0	0.87238	0.608079	1.25156	0.458428	1	2.76378	2.21254	3.45236	3.33932e-19	2.96771	2.37636	3.70621	8.44575e-22	1.64301	1.35135	1.99761	6.35847e-07
chr2:90251362..90287617, chr2:90255907..90277307, chr2:90260314..90275129, chr2:90263757..90276811, chr2:90264154..90266912, chr2:90304818..90320886, chr2:90318781..90321496, contained within chr2:90078370..91803145 , contained within chr2:90114887..91803145 , region overlaps with 0.90119081841100401% of chr2:90227150..90251180 , region overlaps with 1.0048563818556009% of chr2:90208674..90251995…	chr2:90318781..90321496	0	2p11.2 - 2p11.1	2171	162	0.07462	1.50059	786182	AC113612.1 (+), AC113612.2 (-), AC233263.1 (+), AC233263.2 (-), CH17-132F21.1 (+), IGKV1D-43 (+), IGKV1D-8 (+), IGKV3D-7 (+), RP11-685N3.1 (-)	RP11-685N3.1 (-)	0	0.970223	0.668986	1.4071	0.873376	1	2.76094	2.21033	3.44871	3.58776e-19	2.97288	2.38046	3.71274	7.32962e-22	1.64025	1.34915	1.99417	6.89568e-07
region is 6875 bp from chr21:24683471..24698529	chr21:24683471..24698529	6875	21q21.2	2171	121	0.0557347	1.52894	5103	region is 17262 bp upstream of RNU2-55P (-)	RNU2-55P (-)	17262	1.827	1.32312	2.52277	0.000251505	0.285458	2.74153	2.19417	3.42545	6.96383e-19	2.97941	2.3853	3.72151	6.50663e-22	1.64087	1.34962	1.99496	6.78349e-07
contained within chr21:45169412..46067542	chr21:45169412..46067542	0	21q22.3	2171	153	0.0704744	1.39297	11076	AP001056.1 (+), region overlaps with 39.219934994582886% of AP001055.1 (-)	AP001056.1 (+)	0	0.976773	0.665449	1.43375	0.904467	1	2.75992	2.2095	3.44744	3.69898e-19	2.97375	2.38132	3.71355	6.93411e-22	1.64011	1.34904	1.99397	6.92052e-07
contained within chr21:45169412..46067542	chr21:45169412..46067542	0	21q22.3	2171	143	0.0658683	1.39577	7445	region is 3976 bp downstream of AP001056.1 (+)	AP001056.1 (+)	3976	1.03726	0.701916	1.53283	0.854312	1	2.76157	2.21079	3.44957	3.5487e-19	2.97594	2.38298	3.71645	6.62923e-22	1.63896	1.34804	1.99266	7.2103e-07
contained within chr21:45169412..46067542	chr21:45169412..46067542	0	21q22.3	2171	125	0.0575772	1.39654	5499	region is 4290 bp upstream of AP001057.1 (+)	AP001057.1 (+)	4290	1.09497	0.730498	1.64129	0.660415	1	2.76364	2.21242	3.45218	3.35398e-19	2.97754	2.3843	3.71839	6.28537e-22	1.63835	1.34758	1.99188	7.32792e-07
chr22:16367425..16572669, chr22:16371754..16375961, chr22:16376557..16437949, chr22:16379229..16519909, chr22:16445003..16461480, chr22:16490976..16649985, chr22:16504750..16557670, chr22:16506970..16628665, chr22:16523595..16534926, chr22:16524729..16550356, chr22:16533932..16536025, chr22:16580816..16613907, chr22:16589740..16605230, chr22:16592496..16602345, chr22:16847884..16856016, chr22:168…	chr22:16878133..16923162	0	22q11.21	2171	277	0.127591	1.61466	516549	ABCD1P4 (+), AP000539.1 (-), AP000539.2 (-), AP000539.3 (-), ARHGAP42P3 (+), BNIP3P2 (-), LA16c-13E4.3 (-), LA16c-23H5.4 (+), LA16c-2F2.8 (+), LA16c-60G3.5 (-), LA16c-60G3.6 (-), LA16c-60G3.7 (+), LA16c-60G3.8 (+), NEK2P2 (+), OR11H1 (-), YME1L1P1 (-), ZNF72P (+)	ABCD1P4 (+)	0	1.4325	1.0811	1.89813	0.0123129	1	2.87859	2.29769	3.60635	3.78241e-20	2.96631	2.37556	3.70397	8.30648e-22	1.65145	1.35824	2.00796	4.89893e-07
contained within chr22:16053758..17300320 , contained within chr22:16053758..17524203 , contained within chr22:16081115..17057138 , contained within chr22:16129865..17277462 , contained within chr22:16861227..17041753 , contained within chr22:16861371..16902653 , contained within chr22:16878133..16923162	chr22:16878133..16923162	0	22q11.21	2171	259	0.1193	1.61627	6068	LA16c-17H1.3 (+)	LA16c-17H1.3 (+)	0	1.41406	1.06141	1.88387	0.0179233	1	2.85777	2.28274	3.57765	5.1571e-20	2.96887	2.37768	3.70706	7.62262e-22	1.64858	1.35592	2.00442	5.34435e-07
chr22:16899196..16902486, contained within chr22:16053758..17300320 , contained within chr22:16053758..17524203 , contained within chr22:16081115..17057138 , contained within chr22:16129865..17277462 , contained within chr22:16861227..17041753 , contained within chr22:16878133..16923162 , region overlaps with 35.976741913417378% of chr22:16900543..17013600 , region overlaps with 65.29365777386885…	chr22:16906305..16968990	0	22q11.21	2171	259	0.1193	1.61633	20466	PABPC1P9 (+)	PABPC1P9 (+)	0	1.3916	1.04233	1.8579	0.0250134	1	2.8506	2.27726	3.56829	6.06626e-20	2.97122	2.3795	3.71007	7.19272e-22	1.64981	1.35691	2.00593	5.14869e-07
contained within chr22:16053758..17300320 , contained within chr22:16053758..17524203 , contained within chr22:16081115..17057138 , contained within chr22:16129865..17277462 , contained within chr22:16861227..17041753 , contained within chr22:16894543..17163688 , contained within chr22:16894543..17177348 , contained within chr22:16900543..17013600 , contained within chr22:16906305..16968990 , reg…	chr22:16918335..17301217	0	22q11.21	2171	256	0.117918	1.61594	25832	region overlaps with 93.089965933725622% of SLC9B1P4 (-)	SLC9B1P4 (-)	0	1.40365	1.05152	1.8737	0.0213961	1	2.8503	2.27729	3.5675	5.85436e-20	2.97069	2.3791	3.70938	7.27929e-22	1.64986	1.35695	2.00599	5.13902e-07
chr22:16962495..16964469, chr22:16962495..16973441, chr22:16964442..16966036, chr22:16964451..16967538, chr22:16964487..16967538, contained within chr22:16053758..17300320 , contained within chr22:16053758..17524203 , contained within chr22:16081115..17057138 , contained within chr22:16129865..17277462 , contained within chr22:16861227..17041753 , contained within chr22:16894543..17163688 , conta…	chr22:16973233..17050274	0	22q11.21	2171	253	0.116536	1.6157	47333	ACTR3BP6 (+), region overlaps with 50.448946823569187% of SLC9B1P4 (-)	ACTR3BP6 (+)	0	1.41589	1.06085	1.88974	0.018223	1	2.84986	2.2772	3.56654	5.67555e-20	2.97013	2.37867	3.70865	7.37176e-22	1.6499	1.35699	2.00603	5.13115e-07
chr22:16998618..17011947, chr22:16998618..17013559, chr22:17002639..17004677, chr22:17011947..17019252, chr22:17015346..17015346, contained within chr22:16053758..17300320 , contained within chr22:16053758..17524203 , contained within chr22:16081115..17057138 , contained within chr22:16129865..17277462 , contained within chr22:16861227..17041753 , contained within chr22:16894543..17163688 , conta…	chr22:17015346..17015346	0	22q11.21	2171	253	0.116536	1.6157	42149	CHEK2P4 (+), KB-67B5.17 (+)	KB-67B5.17 (+)	0	1.41589	1.06085	1.88974	0.018223	1	2.84986	2.2772	3.56654	5.67555e-20	2.97013	2.37867	3.70865	7.37176e-22	1.6499	1.35699	2.00603	5.13115e-07
region is 91545 bp from chr22:18016508..18018604	chr22:18016508..18018604	91545	22q11.21	2171	126	0.0580378	1.5439	5058	intron of CECR2 (+)	CECR2 (+)	0	1.22701	0.804682	1.87098	0.341894	1	2.78163	2.22535	3.47696	2.54511e-19	2.97516	2.38238	3.71544	6.74416e-22	1.63934	1.34847	1.99296	7.04906e-07
contained within chr22:18545634..19030722 , contained within chr22:18551795..19061713 , contained within chr22:18558779..18696729 , contained within chr22:18628946..19046677 , contained within chr22:18631365..19037535 , region overlaps with 84.513038850452375% of chr22:18632376..19030336	chr22:18632376..19030336	0	22q11.21	2171	128	0.058959	1.6033	5637	region overlaps with 79.368458399858071% of USP18 (+)	USP18 (+)	0	1.37838	0.938315	2.02482	0.101943	1	2.78555	2.22959	3.48013	1.89439e-19	2.98743	2.3922	3.73076	4.73969e-22	1.64683	1.35451	2.00225	5.63248e-07
contained within chr22:18545634..19030722 , contained within chr22:18551795..19061713 , contained within chr22:18558779..18696729 , contained within chr22:18628946..19046677 , contained within chr22:18631365..19037535 , contained within chr22:18632376..19030336 , region overlaps with 27.628010847025042% of chr22:18641676..19010478 , region overlaps with 49.577285053437549% of chr22:18640300..1905…	chr22:18641676..19010478	0	22q11.21	2171	202	0.0930447	1.60853	6269	contained within USP18 (+)	USP18 (+)	0	1.24029	0.878953	1.75017	0.22033	1	2.79059	2.23263	3.488	1.9331e-19	2.99734	2.3994	3.74429	4.06299e-22	1.64828	1.35554	2.00423	5.46261e-07
contained within chr22:18545634..19030722 , contained within chr22:18551795..19061713 , contained within chr22:18558779..18696729 , contained within chr22:18628946..19046677 , contained within chr22:18631365..19037535 , contained within chr22:18632376..19030336 , contained within chr22:18640300..19057790 , contained within chr22:18641676..19010478 , region overlaps with 94.307236354655473% of chr…	chr22:18643868..18890866	0	22q11.21	2171	233	0.107324	1.6076	8098	contained within USP18 (+)	USP18 (+)	0	1.29632	0.946542	1.77534	0.105755	1	2.79512	2.23654	3.49322	1.61999e-19	3.00497	2.40532	3.75411	3.37216e-22	1.64807	1.3555	2.00379	5.42869e-07
chr22:18657327..18684048, chr22:18683743..18689185, chr22:18688969..18717429, chr22:18703239..18712753, chr22:18716283..18721935, contained within chr22:18545634..19030722 , contained within chr22:18551795..19061713 , contained within chr22:18628946..19046677 , contained within chr22:18631365..19037535 , contained within chr22:18632376..19030336 , contained within chr22:18640300..19057790 , conta…	chr22:18744648..18825320	0	22q11.21	2171	242	0.111469	1.60912	94070	AC008079.9 (-), AC008132.1 (+), region overlaps with 9.2080365685128083% of USP18 (+)	AC008132.1 (+)	0	1.25868	0.918773	1.72434	0.152	1	2.79562	2.23657	3.49443	1.69756e-19	3.0015	2.40261	3.74967	3.68057e-22	1.64818	1.35555	2.00397	5.42949e-07
chr22:18778876..18854973, chr22:18808859..18850968, contained within chr22:18545634..19030722 , contained within chr22:18551795..19061713 , contained within chr22:18628946..19046677 , contained within chr22:18631365..19037535 , contained within chr22:18632376..19030336 , contained within chr22:18640300..19057790 , contained within chr22:18641676..19010478 , contained within chr22:18643868..188908…	chr22:18848270..18884691	0	22q11.21	2171	408	0.187932	1.61072	94069	AC008132.12 (+), AC008132.13 (+), AC008132.14 (-), BCRP7 (-), GGT3P (-), region overlaps with 12.328184630430854% of GGT3P (-) , region overlaps with 27.483017784817527% of GGT3P (-)	BCRP7 (-)	0	1.087	0.834105	1.41657	0.536954	1	2.78786	2.22686	3.49019	3.755e-19	2.98072	2.38671	3.72259	5.8806e-22	1.64382	1.35191	1.99876	6.26443e-07
contained within chr22:18545634..19030722 , contained within chr22:18551795..19061713 , contained within chr22:18628946..19046677 , contained within chr22:18631365..19037535 , contained within chr22:18632376..19030336 , contained within chr22:18640300..19057790 , contained within chr22:18641676..19010478 , contained within chr22:18643868..18890866 , contained within chr22:18658247..18986105 , con…	chr22:18877998..18884691	0	22q11.21	2171	421	0.19392	1.61056	22430	region is 9903 bp upstream of DGCR6 (+)	DGCR6 (+)	9903	1.07568	0.826011	1.40082	0.588216	1	2.78866	2.22561	3.49415	4.97429e-19	2.97784	2.38457	3.71871	6.19326e-22	1.64323	1.35144	1.99803	6.37653e-07
chr22:18887427..18888657, contained within chr22:18545634..19030722 , contained within chr22:18551795..19061713 , contained within chr22:18628946..19046677 , contained within chr22:18631365..19037535 , contained within chr22:18632376..19030336 , contained within chr22:18640300..19057790 , contained within chr22:18641676..19010478 , contained within chr22:18658247..18986105 , contained within chr2…	chr22:18890967..19057790	0	22q11.21	2171	430	0.198065	1.6106	8721	region is 1183 bp upstream of DGCR6 (+)	DGCR6 (+)	1183	1.08157	0.831514	1.40683	0.558838	1	2.79225	2.22786	3.49963	4.9675e-19	2.97797	2.38469	3.71886	6.15941e-22	1.64385	1.35191	1.99883	6.27618e-07
contained within chr22:25366801..25956907 , contained within chr22:25512251..25799870 , contained within chr22:25593658..25931372 , contained within chr22:25598912..25762849 , contained within chr22:25603009..25642424 , contained within chr22:25606861..25953851 , contained within chr22:25607785..25962988 , contained within chr22:25608162..26046513 , contained within chr22:25619034..25928990 , con…	chr22:25623323..25958952	0	22q12.1	2171	123	0.0566559	1.62872	10244	region overlaps with 15.950800468566968% of CRYBB2 (+)	CRYBB2 (+)	0	1.30302	0.867498	1.95719	0.202241	1	2.79778	2.23737	3.49857	1.85834e-19	2.97759	2.38468	3.71791	5.90936e-22	1.63878	1.34795	1.99237	7.21336e-07
contained within chr22:25366801..25956907 , contained within chr22:25512251..25799870 , contained within chr22:25593658..25931372 , contained within chr22:25598912..25762849 , contained within chr22:25606861..25953851 , contained within chr22:25607785..25962988 , contained within chr22:25608162..26046513 , contained within chr22:25619034..25928990 , contained within chr22:25620157..25920450 , con…	chr22:25641025..25925078	0	22q12.1	2171	127	0.0584984	1.62857	5011	region is 13580 bp downstream of CRYBB2 (+)	CRYBB2 (+)	13580	1.2835	0.854332	1.92827	0.229406	1	2.79729	2.23674	3.49832	1.95839e-19	2.9781	2.38505	3.71862	5.86569e-22	1.63931	1.3484	1.99299	7.08702e-07
chr22:25650334..25657645, contained within chr22:25366801..25956907 , contained within chr22:25512251..25799870 , contained within chr22:25593658..25931372 , contained within chr22:25598912..25762849 , contained within chr22:25606861..25953851 , contained within chr22:25607785..25962988 , contained within chr22:25608162..26046513 , contained within chr22:25619034..25928990 , contained within chr2…	chr22:25654098..25924055	0	22q12.1	2171	133	0.0612621	1.62672	11890	region is 17180 bp downstream of RP3-462D8.2 (-)	RP3-462D8.2 (-)	17180	1.34399	0.907313	1.99085	0.140268	1	2.8058	2.24352	3.509	1.54252e-19	2.98327	2.38918	3.72508	5.05842e-22	1.63984	1.34883	1.99362	6.96795e-07
contained within chr22:25366801..25956907 , contained within chr22:25512251..25799870 , contained within chr22:25593658..25931372 , contained within chr22:25598912..25762849 , contained within chr22:25606861..25953851 , contained within chr22:25607785..25962988 , contained within chr22:25608162..26046513 , contained within chr22:25619034..25928990 , contained within chr22:25620157..25920450 , con…	chr22:25687514..25910667	0	22q12.1	2171	160	0.0736988	1.61731	30511	RP3-462D8.2 (-)	RP3-462D8.2 (-)	0	1.33683	0.929128	1.92344	0.117822	1	2.8159	2.25067	3.52308	1.34627e-19	2.97963	2.38637	3.7204	5.52239e-22	1.64332	1.35164	1.99793	6.27561e-07
contained within chr22:25366801..25956907 , contained within chr22:25512251..25799870 , contained within chr22:25593658..25931372 , contained within chr22:25598912..25762849 , contained within chr22:25606861..25953851 , contained within chr22:25607785..25962988 , contained within chr22:25608162..26046513 , contained within chr22:25619034..25928990 , contained within chr22:25620157..25920450 , con…	chr22:25719246..25994046	0	22q12.1	2171	181	0.0833717	1.61487	30504	IGLL3P (+)	IGLL3P (+)	0	1.35755	0.965779	1.90825	0.0784816	1	2.8193	2.25379	3.52671	1.14445e-19	2.98691	2.39205	3.7297	4.5937e-22	1.64702	1.35458	2.00261	5.64564e-07
chr22:25719913..25724767, contained within chr22:25366801..25956907 , contained within chr22:25512251..25799870 , contained within chr22:25593658..25931372 , contained within chr22:25598912..25762849 , contained within chr22:25606861..25953851 , contained within chr22:25607785..25962988 , contained within chr22:25608162..26046513 , contained within chr22:25619034..25928990 , contained within chr2…	chr22:25726060..25956409	0	22q12.1	2171	172	0.0792262	1.59707	10516	region overlaps with 63.008748573602126% of CTA-246H3.8 (+)	CTA-246H3.8 (+)	0	1.36823	0.965616	1.93873	0.0778626	1	2.80499	2.2436	3.50687	1.40153e-19	2.9971	2.39953	3.74349	3.86109e-22	1.64965	1.35667	2.00591	5.23287e-07
contained within chr22:25366801..25956907 , contained within chr22:25512251..25799870 , contained within chr22:25593658..25931372 , contained within chr22:25598912..25762849 , contained within chr22:25606861..25953851 , contained within chr22:25607785..25962988 , contained within chr22:25608162..26046513 , contained within chr22:25619034..25928990 , contained within chr22:25620157..25920450 , con…	chr22:25732697..25910667	0	22q12.1	2171	162	0.07462	1.59492	10155	region overlaps with 60.068931560807485% of CTA-246H3.8 (+)	CTA-246H3.8 (+)	0	1.36427	0.953793	1.9514	0.0889549	1	2.80429	2.24301	3.50602	1.43471e-19	2.99627	2.39893	3.74234	3.90909e-22	1.64568	1.35354	2.00088	5.85288e-07
contained within chr22:25366801..25956907 , contained within chr22:25512251..25799870 , contained within chr22:25593658..25931372 , contained within chr22:25598912..25762849 , contained within chr22:25606861..25953851 , contained within chr22:25607785..25962988 , contained within chr22:25608162..26046513 , contained within chr22:25619034..25928990 , contained within chr22:25620157..25920450 , con…	chr22:25732697..25910667	0	22q12.1	2171	165	0.0760018	1.58161	7302	CTA-246H3.11 (-), region overlaps with 38.126540673788% of LRP5L (-) , region overlaps with 42.591070939468636% of LRP5L (-) , region overlaps with 42.659545330046562% of LRP5L (-) , region overlaps with 43.152560942207614% of LRP5L (-) , region overlaps with 43.193645576554367% of LRP5L (-)	LRP5L (-)	0	1.39351	0.978737	1.98407	0.0656548	1	2.81042	2.24767	3.51407	1.25377e-19	2.9982	2.40045	3.74478	3.71162e-22	1.64678	1.35442	2.00223	5.66171e-07
chr22:25757756..25759559, contained within chr22:25366801..25956907 , contained within chr22:25512251..25799870 , contained within chr22:25593658..25931372 , contained within chr22:25606861..25953851 , contained within chr22:25607785..25962988 , contained within chr22:25608162..26046513 , contained within chr22:25619034..25928990 , contained within chr22:25620157..25920450 , contained within chr2…	chr22:25760254..25770473	0	22q12.1	2171	175	0.080608	1.58215	7725	contained within LRP5L (-) , region overlaps with 12.077669902912621% of LRP5L (-) , region overlaps with 12.543689320388349% of LRP5L (-) , region overlaps with 42.73139158576052% of LRP5L (-) , region overlaps with 89.333333333333329% of LRP5L (-)	LRP5L (-)	0	1.26238	0.887172	1.79628	0.195406	1	2.79275	2.23405	3.49116	1.90919e-19	2.98906	2.39332	3.7331	4.67895e-22	1.64335	1.35168	1.99796	6.26246e-07
chr22:25763350..25771832, contained within chr22:25366801..25956907 , contained within chr22:25512251..25799870 , contained within chr22:25593658..25931372 , contained within chr22:25606861..25953851 , contained within chr22:25607785..25962988 , contained within chr22:25608162..26046513 , contained within chr22:25619034..25928990 , contained within chr22:25620157..25920450 , contained within chr2…	chr22:25763350..25771832	0	22q12.1	2171	180	0.0829111	1.57093	9469	contained within LRP5L (-)	LRP5L (-)	0	1.291	0.915649	1.82021	0.145051	1	2.7942	2.23546	3.4926	1.75893e-19	2.99166	2.39534	3.73642	4.3841e-22	1.64329	1.35165	1.99786	6.26517e-07
contained within chr22:25366801..25956907 , contained within chr22:25512251..25799870 , contained within chr22:25593658..25931372 , contained within chr22:25606861..25953851 , contained within chr22:25607785..25962988 , contained within chr22:25608162..26046513 , contained within chr22:25619034..25928990 , contained within chr22:25620157..25920450 , contained within chr22:25623323..25910667 , con…	chr22:25732697..25910667	0	22q12.1	2171	178	0.0819899	1.57545	5447	contained within LRP5L (-) , region overlaps with 93.317422434367529% of LRP5L (-) , region overlaps with 94.161923994859549% of LRP5L (-)	LRP5L (-)	0	1.31895	0.935395	1.85979	0.114323	1	2.79676	2.2375	3.4958	1.63553e-19	2.99498	2.39791	3.74072	4.04943e-22	1.64206	1.35066	1.99633	6.49885e-07
contained within chr22:25366801..25956907 , contained within chr22:25512251..25799870 , contained within chr22:25593658..25931372 , contained within chr22:25606861..25953851 , contained within chr22:25607785..25962988 , contained within chr22:25608162..26046513 , contained within chr22:25619034..25928990 , contained within chr22:25620157..25920450 , contained within chr22:25623323..25910667 , con…	chr22:25782300..25850874	0	22q12.1	2171	127	0.0584984	1.56868	6292	intron of LRP5L (-)	LRP5L (-)	0	1.15241	0.762249	1.74227	0.501169	1	2.77283	2.21899	3.46491	2.93317e-19	2.97903	2.38551	3.72021	5.99614e-22	1.6384	1.34766	1.99187	7.28499e-07
contained within chr22:25366801..25956907 , contained within chr22:25512251..25799870 , contained within chr22:25593658..25931372 , contained within chr22:25606861..25953851 , contained within chr22:25607785..25962988 , contained within chr22:25608162..26046513 , contained within chr22:25619034..25928990 , contained within chr22:25620157..25920450 , contained within chr22:25623323..25910667 , con…	chr22:25782300..25850874	0	22q12.1	2171	128	0.058959	1.5673	6264	intron of LRP5L (-)	LRP5L (-)	0	1.14422	0.756855	1.72985	0.522889	1	2.77189	2.21829	3.46364	2.98422e-19	2.97941	2.38579	3.72072	5.95889e-22	1.63866	1.34788	1.99217	7.22207e-07
region is 2171 bp from chr22:37076400..37077407	chr22:37076400..37077407	2171	22q13.1	2171	116	0.0534316	1.63029	12545	intron of CACNG2 (-)	CACNG2 (-)	0	1.64955	1.12956	2.40892	0.00958107	1	2.77909	2.22537	3.47059	1.95122e-19	3.02234	2.41977	3.77497	1.85906e-22	1.64243	1.35092	1.99685	6.45252e-07
chr22:37076400..37077407	chr22:37076400..37077407	0	22q13.1	2171	116	0.0534316	1.63029	16543	intron of CACNG2 (-)	CACNG2 (-)	0	1.64955	1.12956	2.40892	0.00958107	1	2.77909	2.22537	3.47059	1.95122e-19	3.02234	2.41977	3.77497	1.85906e-22	1.64243	1.35092	1.99685	6.45252e-07
region is 15444 bp from chr22:37076400..37077407	chr22:37076400..37077407	15444	22q13.1	2171	118	0.0543528	1.63675	5330	intron of CACNG2 (-)	CACNG2 (-)	0	1.61639	1.10688	2.36043	0.012932	1	2.77819	2.22456	3.46959	2.0305e-19	3.01987	2.41775	3.77194	2.01022e-22	1.64343	1.35172	1.99809	6.26254e-07
region is 13456 bp from chr22:37126810..37128140	chr22:37126810..37128140	13456	22q13.1	2171	220	0.101336	1.63037	5939	intron of RP1-293L6.1 (+)	RP1-293L6.1 (+)	0	1.10372	0.809747	1.50443	0.532282	1	2.75969	2.20953	3.44684	3.60046e-19	2.98221	2.38797	3.72433	5.5613e-22	1.63808	1.34736	1.99152	7.38645e-07
chr22:37126810..37128140, region overlaps with 1.0541271368990328% of chr22:37134943..37159320 , region overlaps with 32.787937119024704% of chr22:37128019..37155733	chr22:37134943..37159320	0	22q13.1	2171	226	0.104099	1.63147	21819	region overlaps with 19.088867500802053% of RP1-293L6.1 (+)	RP1-293L6.1 (+)	0	1.12294	0.828678	1.5217	0.454522	1	2.75958	2.20946	3.44667	3.5969e-19	2.98288	2.38859	3.72503	5.37339e-22	1.63725	1.34666	1.99055	7.59322e-07
chr22:37138346..37144555, chr22:37139760..37143964, chr22:37140519..37149155, chr22:37141284..37148024, chr22:37142367..37146958, chr22:37142505..37149219, chr22:37142860..37144686, chr22:37143033..37148122, chr22:37143170..37147895, chr22:37143357..37147011, chr22:37143357..37147196, chr22:37143361..37147806, chr22:37143513..37144893, chr22:37143513..37146894, chr22:37143790..37147025, chr22:371…	chr22:37144479..37146894	0	22q13.1	2171	266	0.122524	1.63271	20093	region overlaps with 5.0266261882247543% of IFT27 (-) , region overlaps with 5.0664410491215843% of IFT27 (-) , region overlaps with 5.0714179067336884% of IFT27 (-)	IFT27 (-)	0	1.0707	0.796292	1.43966	0.651146	1	2.7639	2.21266	3.45248	3.31474e-19	2.98051	2.38644	3.72246	6.01296e-22	1.6381	1.34735	1.99159	7.39615e-07
region overlaps with 18.698437572014566% of chr22:37134943..37159320 , region overlaps with 2.166198091902106% of chr22:37128019..37155733 , region overlaps with 8.3283403235470352% of chr22:37175154..37360905	chr22:37175154..37360905	0	22q13.1	2171	312	0.143713	1.63169	21697	IFT27 (-), region overlaps with 33.35023275107158% of IFT27 (-) , region overlaps with 39.641425081808549% of IFT27 (-) , region overlaps with 40.613909757109276% of IFT27 (-) , region overlaps with 7.7844863345162922% of IFT27 (-) , region overlaps with 77.923215191040242% of IFT27 (-) , region overlaps with 77.937041987371529% of IFT27 (-) , region overlaps with 78.052265290132269% of IFT27 (-)…	IFT27 (-)	0	0.961047	0.719832	1.28309	0.78758	1	2.75663	2.20638	3.44409	4.40806e-19	2.97129	2.37908	3.71094	7.82556e-22	1.64088	1.34963	1.99498	6.78111e-07
contained within chr22:37175154..37360905	chr22:37175154..37360905	0	22q13.1	2171	301	0.138646	1.63011	20146	region overlaps with 1.4643105331083093% of PVALB (-) , region overlaps with 1.7919189913630496% of PVALB (-) , region overlaps with 1.8763029881862403% of PVALB (-)	PVALB (-)	0	0.977094	0.73016	1.30754	0.876111	1	2.75811	2.20751	3.44604	4.26514e-19	2.9729	2.38045	3.71279	7.34663e-22	1.64028	1.34917	1.99421	6.89301e-07
contained within chr22:37175154..37360905	chr22:37175154..37360905	0	22q13.1	2171	110	0.0506679	1.64037	5311	intron of PVALB (-)	PVALB (-)	0	0.525534	0.270973	1.01924	0.0569602	1	2.7096	2.16846	3.38579	1.79402e-18	2.96945	2.37815	3.70776	7.48223e-22	1.65212	1.35877	2.0088	4.80379e-07
region is 41 bp from chr22:39331024..39335994	chr22:39331024..39335994	41	22q13.2	2171	128	0.058959	1.54871	5068	region is 7644 bp upstream of APOBEC3A (+)	APOBEC3A (+)	7644	0.683305	0.431163	1.0829	0.105019	1	2.76005	2.2098	3.4473	3.56827e-19	2.98397	2.38964	3.72611	5.04346e-22	1.6454	1.35341	2.00039	5.84668e-07
region is 1016 bp from chr22:39350307..39396584	chr22:39350307..39396584	1016	22q13.2	2171	287	0.132197	1.42863	8190	region overlaps with 6.5445665445665453% of APOBEC3A (+) , region overlaps with 6.666666666666667% of APOBEC3A (+)	APOBEC3A (+)	0	1.1008	0.838776	1.44467	0.488683	1	2.76576	2.21404	3.45496	3.19753e-19	2.97058	2.37875	3.70967	7.64974e-22	1.63847	1.3477	1.99197	7.27983e-07
chr22:39358822..39360358, contained within chr22:39350307..39396584 , region overlaps with 2.0622100017185083% of chr22:39360323..39362385 , region overlaps with 22.168757518473964% of chr22:39359153..39386522 , region overlaps with 22.873345935727787% of chr22:39359112..39385485 , region overlaps with 23.921636019934699% of chr22:39359051..39391932 , region overlaps with 24.849630520708025% of c…	chr22:39360323..39362385	0	22q13.2	2171	422	0.19438	1.44151	5819	region overlaps with 18.370854098642379% of APOBEC3A (+) , region overlaps with 78.467090565389242% of APOBEC3A (+)	APOBEC3A (+)	0	1.06341	0.836583	1.35174	0.615461	1	2.76974	2.21654	3.46102	3.19487e-19	2.97052	2.37865	3.70968	7.74063e-22	1.63955	1.34862	1.99324	7.01391e-07
chr22:39360806..39361956, chr22:39363619..39375307, chr22:39364581..39371771, chr22:39370969..39372577, contained within chr22:39350307..39396584 , contained within chr22:39355699..39391692 , contained within chr22:39355807..39392500 , contained within chr22:39356233..39388582 , contained within chr22:39358997..39386198 , contained within chr22:39359051..39391932 , contained within chr22:39359112…	chr22:39372427..39381826	0	22q13.2	2171	552	0.254261	1.40191	15098	region is 1253 bp downstream of APOBEC3A (+)	APOBEC3A (+)	1253	0.97677	0.78056	1.2223	0.837229	1	2.75538	2.20439	3.44408	5.37753e-19	2.97681	2.38354	3.71774	6.61294e-22	1.64009	1.34905	1.99391	6.90628e-07
contained within chr22:39350307..39396584 , contained within chr22:39355699..39391692 , contained within chr22:39355807..39392500 , contained within chr22:39356233..39388582 , contained within chr22:39358997..39386198 , contained within chr22:39359051..39391932 , contained within chr22:39359112..39385485 , contained within chr22:39359153..39386522 , contained within chr22:39366812..39386139 , reg…	chr22:39372427..39381826	0	22q13.2	2171	551	0.2538	1.40158	6543	region overlaps with 56.059911355647252% of APOBEC3B (+) , region overlaps with 56.10576188292832% of APOBEC3B (+) , region overlaps with 56.212746446584141% of APOBEC3B (+) , region overlaps with 57.007488919455909% of APOBEC3B (+)	APOBEC3B (+)	0	0.982107	0.784804	1.22901	0.874622	1	2.75651	2.20525	3.44557	5.24429e-19	2.97621	2.38308	3.71696	6.7113e-22	1.64007	1.34903	1.9939	6.91541e-07
contained within chr22:39350307..39396584 , region overlaps with 20.172290021536252% of chr22:39387997..39390307 , region overlaps with 40.057430007178752% of chr22:39355699..39391692 , region overlaps with 43.50323043790381% of chr22:39359051..39391932 , region overlaps with 51.658291457286431% of chr22:39355807..39392500	chr22:39387997..39390307	0	22q13.2	2171	272	0.125288	1.36229	6965	region overlaps with 76.281407035175874% of APOBEC3B-AS1 (-)	APOBEC3B-AS1 (-)	0	0.825071	0.597052	1.14017	0.243964	1	2.72998	2.18405	3.41238	1.1191e-18	2.98479	2.39009	3.72747	5.11535e-22	1.63897	1.3481	1.9926	7.17233e-07
region overlaps with 9.5074152542372872% of chr22:39350307..39396584	chr22:39350307..39396584	0	22q13.2	2171	138	0.0635652	1.27385	7552	region is 1652 bp upstream of APOBEC3B-AS1 (-)	APOBEC3B-AS1 (-)	1652	0.755234	0.481639	1.18424	0.221259	1	2.74509	2.19738	3.42932	5.92202e-19	2.98762	2.39235	3.73101	4.71834e-22	1.64621	1.35395	2.00155	5.76745e-07
region is 19759 bp from chr22:44370439..44391397	chr22:44370439..44391397	19759	22q13.31	2171	137	0.0631046	1.35327	5969	intron of PNPLA3 (+)	PNPLA3 (+)	0	0.903424	0.598138	1.36453	0.629286	1	2.75813	2.20812	3.44513	3.8641e-19	2.97642	2.38353	3.71678	6.34423e-22	1.64168	1.35031	1.99592	6.60073e-07
contained within chr22:46257365..47137536 , region overlaps with 77.26903553299492% of chr22:46895425..47139481	chr22:46895425..47139481	0	22q13.31	2171	165	0.0760018	1.59221	9850	intron of CELSR1 (-)	CELSR1 (-)	0	0.675973	0.439549	1.03956	0.0745368	1	2.74893	2.20061	3.43386	5.16248e-19	2.97121	2.37928	3.71041	7.48181e-22	1.61817	1.33061	1.96787	1.4255e-06
contained within chr22:46257365..47137536 , contained within chr22:46895425..47139481	chr22:46895425..47139481	0	22q13.31	2171	611	0.281437	1.55181	7661	intron of CELSR1 (-)	CELSR1 (-)	0	1.00551	0.805973	1.25445	0.961159	1	2.76154	2.20969	3.4512	4.23596e-19	2.97492	2.38211	3.71525	6.88461e-22	1.64034	1.3485	1.99534	7.37188e-07
contained within chr22:46257365..47137536 , contained within chr22:46895425..47139481 , region overlaps with 39.896025490524906% of chr22:46914279..47014204	chr22:46914279..47014204	0	22q13.31	2171	612	0.281898	1.55178	5963	intron of CELSR1 (-)	CELSR1 (-)	0	1.00443	0.805102	1.25312	0.968738	1	2.76134	2.20951	3.45098	4.27378e-19	2.97483	2.38203	3.71516	6.91314e-22	1.64022	1.34841	1.99518	7.39464e-07
contained within chr22:46257365..47137536 , contained within chr22:46895425..47139481 , contained within chr22:46914279..47014204	chr22:46914279..47014204	0	22q13.31	2171	607	0.279595	1.55039	5076	intron of CELSR1 (-)	CELSR1 (-)	0	1.00077	0.801691	1.24928	0.994581	1	2.76063	2.20899	3.45004	4.33341e-19	2.9745	2.38182	3.71468	6.92247e-22	1.63981	1.34813	1.99461	7.45134e-07
contained within chr22:46257365..47137536 , contained within chr22:46895425..47139481 , contained within chr22:46914279..47014204	chr22:46914279..47014204	0	22q13.31	2171	594	0.273607	1.5496	7086	CELSR1 (-), region overlaps with 71.154388935930001% of CELSR1 (-) , region overlaps with 97.629127857747662% of CELSR1 (-)	CELSR1 (-)	0	0.991026	0.791678	1.24057	0.937297	1	2.75861	2.20708	3.44796	4.81726e-19	2.97384	2.38132	3.71378	7.00634e-22	1.63895	1.34766	1.99321	7.48201e-07
contained within chr22:46257365..47137536 , contained within chr22:46895425..47139481 , contained within chr22:46914279..47014204	chr22:46914279..47014204	0	22q13.31	2171	538	0.247812	1.5428	6189	region overlaps with 32.848602359024078% of RP3-439F8.1 (+)	RP3-439F8.1 (+)	0	1.03832	0.824032	1.30833	0.749834	1	2.76866	2.21491	3.46086	3.73742e-19	2.97641	2.38344	3.7169	6.44055e-22	1.64307	1.35096	1.99833	6.62438e-07
contained within chr22:46257365..47137536 , contained within chr22:46895425..47139481 , contained within chr22:46914279..47014204	chr22:46914279..47014204	0	22q13.31	2171	534	0.24597	1.54185	6122	region overlaps with 76.298595230316892% of RP3-439F8.1 (+)	RP3-439F8.1 (+)	0	1.04113	0.825478	1.31311	0.733595	1	2.76931	2.21539	3.46174	3.69099e-19	2.97689	2.38379	3.71755	6.38396e-22	1.64338	1.35119	1.99875	6.57863e-07
contained within chr22:50591642..50752862 , contained within chr22:50628746..50665860 , contained within chr22:50628746..50710348 , region overlaps with 49.669682608071234% of chr22:50606345..50640999	chr22:50628746..50710348	0		2171	184	0.0847536	1.60366	13926	RP3-402G11.26 (-), RP3-402G11.27 (-), RP3-402G11.28 (-), TRABD (+), region overlaps with 22.533390779836278% of SELO (+) , region overlaps with 27.452247594427686% of TRABD (+) , region overlaps with 28.09133993968117% of TRABD (+) , region overlaps with 28.127244004021257% of TRABD (+) , region overlaps with 28.313945138589684% of TRABD (+) , region overlaps with 28.335487577193742% of TRABD (+)…	RP3-402G11.28 (-)	0	1.41162	1.01231	1.96843	0.0421394	1	2.82567	2.25932	3.53399	8.87495e-20	2.98638	2.39166	3.72898	4.63344e-22	1.65398	1.36017	2.01125	4.58565e-07
contained within chr22:50591642..50752862 , contained within chr22:50628746..50665860 , contained within chr22:50628746..50710348	chr22:50628746..50710348	0		2171	168	0.0773837	1.60057	14135	TUBGCP6 (-), region overlaps with 13.823841528121683% of TUBGCP6 (-) , region overlaps with 42.58224266006367% of TUBGCP6 (-) , region overlaps with 42.589317297488506% of TUBGCP6 (-) , region overlaps with 42.624690484612664% of TUBGCP6 (-) , region overlaps with 5.1432614078528474% of TUBGCP6 (-) , region overlaps with 56.873010258224269% of SELO (+)	TUBGCP6 (-)	0	1.3445	0.948914	1.90501	0.095902	1	2.80884	2.24653	3.51191	1.28611e-19	2.97916	2.38598	3.7198	5.6022e-22	1.65066	1.35751	2.00712	5.0626e-07
contained within chr22:50591642..50752862 , contained within chr22:50628746..50710348 , region overlaps with 42.405929304446978% of chr22:50628746..50665860	chr22:50628746..50710348	0		2171	165	0.0760018	1.59995	8770	contained within TUBGCP6 (-) , region overlaps with 10.045610034207526% of TUBGCP6 (-) , region overlaps with 28.255416191562144% of TUBGCP6 (-) , region overlaps with 28.278221208665904% of TUBGCP6 (-) , region overlaps with 65.541619156214367% of TUBGCP6 (-)	TUBGCP6 (-)	0	1.35961	0.959627	1.92632	0.083958	1	2.81067	2.248	3.51418	1.21881e-19	2.97683	2.38414	3.71685	5.95913e-22	1.65063	1.3575	2.00705	5.05859e-07
region is 95877 bp from chr3:9921053..9929378	chr3:9921053..9929378	95877	3p25.3	2171	305	0.140488	1.62321	51577	AC022007.5 (-), CIDECP (-), CYCSP10 (-), EMC3-AS1 (+), FANCD2 (+), region overlaps with 0.85503228183104873% of FANCD2 (+) , region overlaps with 12.656804389553484% of FANCD2 (+) , region overlaps with 16.769102506931386% of FANCD2 (+) , region overlaps with 16.904821916745835% of FANCD2 (+) , region overlaps with 16.933904647420363% of FANCD2 (+) , region overlaps with 53.4094654594102% of EMC3…	FANCD2 (+)	0	1.54041	1.10953	2.13862	0.00985552	1	3.0734	2.41421	3.91259	7.81253e-20	2.98016	2.38679	3.72106	5.43759e-22	1.65329	1.35968	2.0103	4.65471e-07
region is 27104 bp from chr3:102548376..102548376	chr3:102548376..102548376	27104	3q12.3	2171	169	0.0778443	1.54328	18230	region is 101465 bp upstream of RNU6-461P (-)	RNU6-461P (-)	101465	1.71739	1.25903	2.34261	0.000639713	0.726075	2.82074	2.25786	3.52396	6.75731e-20	2.99434	2.3986	3.73805	3.33401e-22	1.64608	1.35406	2.00109	5.67395e-07
region is 45333 bp from chr3:102548376..102548376	chr3:102548376..102548376	45333	3q12.3	2171	169	0.0778443	1.54328	12923	region is 119694 bp upstream of RNU6-461P (-)	RNU6-461P (-)	119694	1.71739	1.25903	2.34261	0.000639713	0.726075	2.82074	2.25786	3.52396	6.75731e-20	2.99434	2.3986	3.73805	3.33401e-22	1.64608	1.35406	2.00109	5.67395e-07
region is 60484 bp from chr3:102548376..102548376	chr3:102548376..102548376	60484	3q12.3	2171	169	0.0778443	1.54303	49083	region is 134845 bp upstream of RNU6-461P (-)	RNU6-461P (-)	134845	1.72699	1.26606	2.35572	0.000562098	0.637981	2.82289	2.2595	3.52677	6.43743e-20	2.9916	2.39639	3.73464	3.61198e-22	1.64526	1.35339	2.00008	5.81885e-07
region is 35679 bp from chr3:102743602..102752706	chr3:102743602..102752706	35679	3q12.3	2171	169	0.0778443	1.54303	49982	region is 170881 bp upstream of RNU1-43P (+)	RNU1-43P (+)	170881	1.72699	1.26606	2.35572	0.000562098	0.637981	2.82289	2.2595	3.52677	6.43743e-20	2.9916	2.39639	3.73464	3.61198e-22	1.64526	1.35339	2.00008	5.81885e-07
region is 26272 bp from chr3:102743602..102752706	chr3:102743602..102752706	26272	3q12.3	2171	169	0.0778443	1.53993	9408	region is 161474 bp upstream of RNU1-43P (+)	RNU1-43P (+)	161474	1.72699	1.26606	2.35572	0.000562098	0.637981	2.82289	2.2595	3.52677	6.43743e-20	2.9916	2.39639	3.73464	3.61198e-22	1.64526	1.35339	2.00008	5.81885e-07
chr3:102743602..102752706	chr3:102743602..102752706	0	3q12.3	2171	142	0.0654076	1.53245	53118	region is 108357 bp upstream of RNU1-43P (+)	RNU1-43P (+)	108357	2.10967	1.53075	2.90753	5.07944e-06	0.00576517	2.85833	2.28702	3.57236	2.67292e-20	2.99292	2.39712	3.73681	3.68725e-22	1.64268	1.35139	1.99676	6.2371e-07
chr3:146383000..146384127, chr3:146384908..146386148, contained within chr3:146368154..146401858 , region overlaps with 3.2562814070351762% of chr3:146388311..146390268 , region overlaps with 34.623115577889443% of chr3:146385190..146394863 , region overlaps with 34.633165829145732% of chr3:146385189..146390341 , region overlaps with 34.633165829145732% of chr3:146385189..146392579 , region overl…	chr3:146388311..146390268	0	3q24	2171	137	0.0631046	1.49556	9950	region is 70572 bp downstream of PLSCR5-AS1 (+)	PLSCR5-AS1 (+)	70572	1.68576	1.2111	2.34643	0.00196658	1	2.7592	2.20933	3.44593	3.53669e-19	2.99881	2.40138	3.74487	3.37764e-22	1.66777	1.37113	2.02858	3.07444e-07
contained within chr3:146368154..146401858 , region overlaps with 15.938779489179177% of chr3:146384862..146390268 , region overlaps with 15.938779489179177% of chr3:146388311..146390268 , region overlaps with 16.650419185026323% of chr3:146385189..146390341 , region overlaps with 19.662702281146423% of chr3:146384641..146390650 , region overlaps with 22.928446090855918% of chr3:146382812..146390…	chr3:146388311..146390268	0	3q24	2171	138	0.0635652	1.4969	10258	region is 80521 bp downstream of PLSCR5-AS1 (+)	PLSCR5-AS1 (+)	80521	1.68204	1.20841	2.34132	0.00205653	1	2.75993	2.2099	3.44685	3.46957e-19	2.99943	2.40185	3.7457	3.33446e-22	1.66799	1.37131	2.02886	3.05489e-07
contained within chr3:151475280..151663175 , contained within chr3:151514590..151594869	chr3:151514590..151594869	0	3q25.1	2171	171	0.0787655	1.57719	10427	intron of RP11-454C18.2 (-)	RP11-454C18.2 (-)	0	1.73788	1.28021	2.35916	0.000393971	0.447157	2.78001	2.2256	3.47253	2.06627e-19	3.02205	2.41951	3.77465	1.88511e-22	1.68877	1.3875	2.05546	1.72561e-07
contained within chr3:151475280..151663175 , contained within chr3:151514590..151594869	chr3:151514590..151594869	0	3q25.1	2171	165	0.0760018	1.57565	7749	intron of RP11-454C18.2 (-)	RP11-454C18.2 (-)	0	1.7014	1.2462	2.32286	0.000821213	0.932076	2.77304	2.22018	3.46358	2.46101e-19	3.01782	2.41629	3.76909	2.06368e-22	1.68501	1.38451	2.05073	1.92456e-07
contained within chr3:151475280..151663175 , contained within chr3:151514590..151594869	chr3:151514590..151594869	0	3q25.1	2171	164	0.0755412	1.57491	10856	intron of RP11-454C18.2 (-), region overlaps with 19.491525423728813% of SUCNR1 (+)	SUCNR1 (+)	0	1.68866	1.23276	2.31316	0.001101	1	2.77535	2.22202	3.46646	2.3053e-19	3.01953	2.41761	3.7713	1.98259e-22	1.68653	1.38559	2.05283	1.86613e-07
contained within chr3:151475280..151663175 , region overlaps with 3.9598038042828092% of chr3:151514590..151594869	chr3:151514590..151594869	0	3q25.1	2171	164	0.0755412	1.57491	33436	intron of RP11-454C18.2 (-), region overlaps with 26.501375762651037% of SUCNR1 (+)	SUCNR1 (+)	0	1.68866	1.23276	2.31316	0.001101	1	2.77535	2.22202	3.46646	2.3053e-19	3.01953	2.41761	3.7713	1.98259e-22	1.68653	1.38559	2.05283	1.86613e-07
contained within chr3:151475280..151663175	chr3:151475280..151663175	0	3q25.1	2171	163	0.0750806	1.57491	15094	contained within RP11-454C18.2 (-) , intron of RP11-454C18.2 (-)	RP11-454C18.2 (-)	0	1.6615	1.20895	2.28347	0.00175027	1	2.77068	2.21828	3.46064	2.63913e-19	3.02044	2.41818	3.77269	1.98678e-22	1.68568	1.38485	2.05186	1.92549e-07
region is 20495 bp from chr3:158348460..158358157	chr3:158348460..158358157	20495	3q25.32	2171	116	0.0534316	1.57456	15131	region overlaps with 20.593483576762935% of MLF1 (+) , region overlaps with 3.7472738087370296% of MTAPP1 (-) , region overlaps with 33.804771660828763% of MLF1 (+) , region overlaps with 33.89729694005684% of MLF1 (+) , region overlaps with 33.910514837089416% of MLF1 (+) , region overlaps with 52.177648536117907% of MLF1 (+) , region overlaps with 67.067609543321666% of MLF1 (+) , region overla…	MTAPP1 (-)	0	1.60391	1.10526	2.32754	0.0128902	1	2.76763	2.21588	3.45677	2.8632e-19	2.9946	2.39805	3.73956	3.78322e-22	1.65882	1.36405	2.01729	3.97467e-07
chr3:158348460..158358157, chr3:158349755..158352064, chr3:158350740..158351912	chr3:158350740..158351912	0	3q25.32	2171	116	0.0534316	1.57456	76181	GFM1 (+), LXN (-), RP11-79M21.3 (-), region overlaps with 0.89654900828290518% of MTAPP1 (-) , region overlaps with 2.2656567910633885% of GFM1 (+) , region overlaps with 5.735025793833108% of GFM1 (+) , region overlaps with 54.816817841719065% of GFM1 (+) , region overlaps with 54.907391606831105% of GFM1 (+) , region overlaps with 55.23555742245442% of GFM1 (+)	GFM1 (+)	0	1.60391	1.10526	2.32754	0.0128902	1	2.76763	2.21588	3.45677	2.8632e-19	2.9946	2.39805	3.73956	3.78322e-22	1.65882	1.36405	2.01729	3.97467e-07
region is 96053 bp from chr3:169021082..169022625	chr3:169021082..169022625	96053	3q26.1	2171	137	0.0631046	1.30982	7901	intron of MECOM (-)	MECOM (-)	0	0.979861	0.667441	1.43852	0.917284	1	2.76041	2.20995	3.44797	3.61655e-19	2.97565	2.38261	3.7163	6.8453e-22	1.64019	1.34905	1.99415	6.93669e-07
region is 88610 bp from chr3:169021082..169022625	chr3:169021082..169022625	88610	3q26.1	2171	177	0.0815292	1.30737	7444	intron of MECOM (-)	MECOM (-)	0	0.946317	0.666164	1.34429	0.758021	1	2.76013	2.20972	3.44763	3.6459e-19	2.97758	2.38426	3.71855	6.3598e-22	1.64064	1.34947	1.99463	6.80803e-07
region is 77156 bp from chr3:169021082..169022625	chr3:169021082..169022625	77156	3q26.1	2171	274	0.126209	1.31319	9047	intron of MECOM (-)	MECOM (-)	0	1.03799	0.783088	1.37587	0.795368	1	2.75979	2.2094	3.44728	3.71335e-19	2.97232	2.38004	3.71198	7.40373e-22	1.63874	1.34789	1.99235	7.24087e-07
region is 68196 bp from chr3:169021082..169022625	chr3:169021082..169022625	68196	3q26.1	2171	228	0.105021	1.31434	8961	intron of MECOM (-)	MECOM (-)	0	1.0376	0.765729	1.40601	0.811781	1	2.75986	2.20946	3.44737	3.70315e-19	2.97229	2.37998	3.712	7.45729e-22	1.63872	1.34786	1.99234	7.25666e-07
region is 49087 bp from chr3:169021082..169022625	chr3:169021082..169022625	49087	3q26.1	2171	183	0.084293	1.31645	19110	intron of MECOM (-)	MECOM (-)	0	1.05079	0.752597	1.46714	0.771095	1	2.75834	2.2081	3.4457	3.96561e-19	2.97304	2.3807	3.71277	7.15206e-22	1.63934	1.34845	1.99298	7.05945e-07
region is 22328 bp from chr3:169021082..169022625	chr3:169021082..169022625	22328	3q26.1	2171	137	0.0631046	1.31655	26760	intron of MECOM (-), region overlaps with 56.177130044843047% of MECOM (-)	MECOM (-)	0	1.09665	0.74724	1.60944	0.637383	1	2.7583	2.20813	3.44556	3.92703e-19	2.9748	2.38214	3.7149	6.75382e-22	1.63938	1.3485	1.99301	7.04245e-07
region is 4872 bp from chr3:189715579..189719775	chr3:189715579..189719775	4872	3q28	2171	129	0.0594196	1.18883	5509	intron of LEPREL1 (-)	LEPREL1 (-)	0	1.10706	0.744208	1.64682	0.615705	1	2.75727	2.20738	3.44415	3.99714e-19	2.9756	2.38293	3.71568	6.43354e-22	1.63898	1.34816	1.99253	7.13398e-07
region is 1011 bp from chr3:189736615..189740391	chr3:189736615..189740391	1011	3q28	2171	186	0.0856748	1.21334	5450	intron of LEPREL1 (-)	LEPREL1 (-)	0	1.06106	0.753747	1.49366	0.734097	1	2.76023	2.20986	3.44768	3.60474e-19	2.97423	2.38183	3.71397	6.69724e-22	1.63824	1.34747	1.99177	7.36544e-07
chr3:189736615..189740391, chr3:189737113..189740632, chr3:189737139..189741544, chr3:189737261..189740574, chr3:189737314..189739426, chr3:189737314..189740450, chr3:189737320..189740694, chr3:189737333..189740524, chr3:189737354..189739629, chr3:189737368..189741021, chr3:189737634..189740216, chr3:189738151..189744621	chr3:189738151..189744621	0	3q28	2171	232	0.106863	1.20866	9228	intron of LEPREL1 (-)	LEPREL1 (-)	0	0.953913	0.688504	1.32163	0.776693	1	2.76065	2.2101	3.44834	3.61451e-19	2.97384	2.38142	3.71364	6.8907e-22	1.64032	1.34923	1.99422	6.86632e-07
region is 210 bp from chr3:189738151..189744621	chr3:189738151..189744621	210	3q28	2171	211	0.0971902	1.21704	8952	intron of LEPREL1 (-)	LEPREL1 (-)	0	0.944962	0.674135	1.32459	0.742497	1	2.76017	2.20971	3.44776	3.66896e-19	2.97503	2.38237	3.71513	6.65844e-22	1.64095	1.3497	1.99505	6.76148e-07
region is 9161 bp from chr3:189738151..189744621	chr3:189738151..189744621	9161	3q28	2171	182	0.0838323	1.23845	5738	intron of LEPREL1 (-)	LEPREL1 (-)	0	1.05913	0.745703	1.5043	0.748282	1	2.76198	2.21119	3.44997	3.4658e-19	2.97494	2.38237	3.71489	6.58797e-22	1.63954	1.34863	1.99321	7.00831e-07
region is 14898 bp from chr3:189738151..189744621	chr3:189738151..189744621	14898	3q28	2171	159	0.0732381	1.2559	6089	intron of LEPREL1 (-)	LEPREL1 (-)	0	1.13646	0.783516	1.64838	0.500197	1	2.76798	2.21577	3.45782	3.02562e-19	2.97712	2.38415	3.71758	6.15596e-22	1.64024	1.34919	1.99407	6.86084e-07
contained within chr3:192349911..192500553	chr3:192349911..192500553	0	3q28	2171	116	0.0534316	1.62255	5087	intron of FGF12 (-)	FGF12 (-)	0	1.82296	1.31525	2.52666	0.000311795	0.353887	2.72537	2.18166	3.40458	1.03529e-18	2.98109	2.38719	3.72274	5.62263e-22	1.64952	1.35671	2.00553	5.17541e-07
contained within chr3:192349911..192500553	chr3:192349911..192500553	0	3q28	2171	305	0.140488	1.61637	6391	intron of FGF12 (-)	FGF12 (-)	0	1.35631	1.04683	1.75728	0.0210929	1	2.78013	2.22559	3.47284	2.09634e-19	2.99915	2.40137	3.74575	3.51899e-22	1.65586	1.36166	2.01364	4.34869e-07
contained within chr3:192349911..192500553	chr3:192349911..192500553	0	3q28	2171	396	0.182404	1.61989	5553	intron of FGF12 (-)	FGF12 (-)	0	1.23279	0.963464	1.57739	0.0961021	1	2.80567	2.24433	3.50742	1.3312e-19	2.9863	2.39145	3.72911	4.76309e-22	1.65185	1.3584	2.00868	4.91501e-07
contained within chr3:192349911..192500553 , region overlaps with 48.328518365662404% of chr3:192475329..192482913	chr3:192475329..192482913	0	3q28	2171	498	0.229387	1.6203	7269	intron of FGF12 (-)	FGF12 (-)	0	1.204	0.952025	1.52267	0.121232	1	2.8284	2.25947	3.54058	1.14789e-19	2.99073	2.3949	3.7348	4.26854e-22	1.65533	1.36102	2.01327	4.5092e-07
contained within chr3:192349911..192500553 , region overlaps with 50.659203980099498% of chr3:192475329..192482913	chr3:192475329..192482913	0	3q28	2171	426	0.196223	1.62166	8040	region overlaps with 83.507462686567166% of FGF12 (-)	FGF12 (-)	0	1.023	0.784533	1.33396	0.866623	1	2.76842	2.21078	3.46673	7.1223e-19	2.97675	2.38338	3.71786	6.76654e-22	1.64116	1.34959	1.99573	6.90404e-07
contained within chr3:192349911..192500553	chr3:192349911..192500553	0	3q28	2171	389	0.17918	1.62009	5716	region is 22009 bp downstream of MB21D2 (-)	MB21D2 (-)	22009	0.924624	0.692824	1.23398	0.594582	1	2.73209	2.18043	3.42333	2.45636e-18	2.96811	2.37648	3.70705	8.65744e-22	1.63506	1.34457	1.9883	8.36119e-07
contained within chr3:192349911..192500553	chr3:192349911..192500553	0	3q28	2171	314	0.144634	1.62078	5410	region is 16600 bp downstream of MB21D2 (-)	MB21D2 (-)	16600	0.806126	0.568384	1.14331	0.226735	1	2.67985	2.13584	3.36244	1.66506e-17	2.96426	2.37348	3.7021	9.52382e-22	1.63127	1.34157	1.98352	9.30898e-07
region overlaps with 24.805447470817121% of chr3:192349911..192500553	chr3:192349911..192500553	0	3q28	2171	193	0.0888991	1.6265	10280	region is 6321 bp downstream of MB21D2 (-)	MB21D2 (-)	6321	0.857464	0.559206	1.3148	0.480751	1	2.71944	2.16955	3.40871	3.96208e-18	2.97312	2.38072	3.71294	7.1937e-22	1.63509	1.34475	1.98812	8.2322e-07
contained within chr3:195397785..197386290 , contained within chr3:195433152..197378091 , contained within chr3:196855053..197497868 , contained within chr3:196892658..197063838 , contained within chr3:196910082..197344176 , contained within chr3:196910082..197348090	chr3:196910082..197348090	0	3q29	2171	140	0.0644864	1.04395	7120	contained within DLG1 (-) , region overlaps with 61.530898876404493% of DLG1 (-) , region overlaps with 61.573033707865164% of DLG1 (-) , region overlaps with 62.837078651685395% of DLG1 (-) , region overlaps with 64.353932584269657% of DLG1 (-)	DLG1 (-)	0	0.834336	0.542832	1.28238	0.408871	1	2.76251	2.21171	3.45048	3.35951e-19	2.96911	2.3777	3.70762	7.80023e-22	1.64556	1.35338	2.00083	5.9124e-07
contained within chr3:195397785..197386290 , contained within chr3:195433152..197378091 , contained within chr3:196855053..197497868 , contained within chr3:196892658..197063838 , contained within chr3:196910082..197344176 , contained within chr3:196910082..197348090	chr3:196910082..197348090	0	3q29	2171	221	0.101796	1.14545	6940	intron of DLG1 (-)	DLG1 (-)	0	1.04545	0.762251	1.43387	0.782739	1	2.7612	2.21056	3.44901	3.54944e-19	2.97554	2.38277	3.71577	6.57324e-22	1.63831	1.34746	1.99193	7.39257e-07
chr3:196934071..196935649, chr3:196934414..196938381, contained within chr3:195397785..197386290 , contained within chr3:195433152..197378091 , contained within chr3:196855053..197497868 , contained within chr3:196892658..197063838 , contained within chr3:196910082..197344176 , contained within chr3:196910082..197348090 , region overlaps with 70.01953125% of chr3:196934570..196939351 , region ove…	chr3:196934570..196939504	0	3q29	2171	309	0.142331	1.19478	6144	intron of DLG1 (-)	DLG1 (-)	0	0.977028	0.735482	1.2979	0.87257	1	2.76079	2.21023	3.44849	3.5887e-19	2.97243	2.37997	3.71237	7.58895e-22	1.6401	1.34905	1.99394	6.90857e-07
contained within chr3:195397785..197386290 , contained within chr3:195433152..197378091 , contained within chr3:196855053..197497868 , contained within chr3:196892658..197063838 , contained within chr3:196910082..197344176 , contained within chr3:196910082..197348090 , contained within chr3:196933153..196969565 , region overlaps with 7.3144768856447691% of chr3:196934570..196939351 , region overl…	chr3:196934570..196939504	0	3q29	2171	283	0.130355	1.24542	6576	intron of DLG1 (-)	DLG1 (-)	0	1.07024	0.803912	1.42481	0.641943	1	2.76049	2.21006	3.44802	3.58383e-19	2.97913	2.38548	3.72053	6.10982e-22	1.63874	1.34793	1.9923	7.21311e-07
contained within chr3:195397785..197386290 , contained within chr3:195433152..197378091 , contained within chr3:196855053..197497868 , contained within chr3:196892658..197063838 , contained within chr3:196910082..197344176 , contained within chr3:196910082..197348090 , contained within chr3:196933153..196969565	chr3:196933153..196969565	0	3q29	2171	267	0.122985	1.2689	6509	intron of DLG1 (-)	DLG1 (-)	0	1.07861	0.806481	1.44255	0.609974	1	2.76014	2.20978	3.44758	3.61923e-19	2.97869	2.38519	3.71986	6.11281e-22	1.6387	1.3479	1.99225	7.22243e-07
contained within chr3:195397785..197386290 , contained within chr3:195433152..197378091 , contained within chr3:196855053..197497868 , contained within chr3:196892658..197063838 , contained within chr3:196910082..197344176 , contained within chr3:196910082..197348090 , contained within chr3:196933153..196969565	chr3:196933153..196969565	0	3q29	2171	246	0.113312	1.29943	6190	intron of DLG1 (-), region overlaps with 20.646203554119545% of DLG1 (-)	DLG1 (-)	0	1.09803	0.81479	1.47972	0.53898	1	2.7587	2.20864	3.44576	3.76469e-19	2.97894	2.38544	3.7201	6.01261e-22	1.63729	1.34668	1.9906	7.59034e-07
contained within chr3:195397785..197386290 , contained within chr3:195433152..197378091 , contained within chr3:196855053..197497868 , contained within chr3:196892658..197063838 , contained within chr3:196910082..197344176 , contained within chr3:196910082..197348090 , contained within chr3:196933153..196969565	chr3:196933153..196969565	0	3q29	2171	177	0.0815292	1.33375	5896	intron of DLG1 (-)	DLG1 (-)	0	1.16753	0.829246	1.64382	0.374893	1	2.76023	2.20998	3.44748	3.53047e-19	2.98525	2.39034	3.72821	5.14986e-22	1.64201	1.35061	1.99629	6.51415e-07
region is 156457 bp from chr3:27508466..27510279	chr3:27508466..27510279	156457	3p24.1	2171	113	0.0520497	1.10741	7824	contained within NEK10 (-) , region overlaps with 17.407975460122699% of NEK10 (-)	NEK10 (-)	0	0.87997	0.54857	1.41158	0.595884	1	2.75549	2.20581	3.44215	4.30895e-19	2.97432	2.38186	3.71414	6.72306e-22	1.64008	1.34905	1.9939	6.90384e-07
region is 150361 bp from chr3:27508466..27510279	chr3:27508466..27510279	150361	3p24.1	2171	140	0.0644864	1.14061	6097	contained within NEK10 (-)	NEK10 (-)	0	0.93476	0.613604	1.42401	0.753417	1	2.75812	2.20797	3.44535	3.95819e-19	2.97118	2.37908	3.71063	7.71304e-22	1.6402	1.34915	1.99404	6.87796e-07
region is 144058 bp from chr3:27508466..27510279	chr3:27508466..27510279	144058	3p24.1	2171	158	0.0727775	1.17591	6304	contained within NEK10 (-) , region overlaps with 10.977157360406091% of NEK10 (-)	NEK10 (-)	0	0.982844	0.669455	1.44294	0.929614	1	2.76015	2.2097	3.44772	3.6692e-19	2.97342	2.38081	3.71353	7.31413e-22	1.64003	1.34896	1.99391	6.94607e-07
contained within chr3:29183895..29695488	chr3:29183895..29695488	0	3p24.1	2171	121	0.0557347	1.1699	6545	intron of RBMS3 (+)	RBMS3 (+)	0	1.11262	0.730225	1.69526	0.619408	1	2.75792	2.20781	3.44511	3.98196e-19	2.98242	2.38758	3.72546	6.09751e-22	1.63832	1.34757	1.9918	7.31865e-07
region is 28572 bp from chr3:4398577..4400421	chr3:4398577..4400421	28572	3p26.2	2171	113	0.0520497	1.60504	5152	intron of SUMF1 (-)	SUMF1 (-)	0	1.13278	0.743544	1.72578	0.561619	1	2.76429	2.21301	3.45289	3.2582e-19	2.97909	2.38563	3.7202	5.92205e-22	1.64265	1.35098	1.9973	6.48159e-07
region is 33723 bp from chr3:4398577..4400421	chr3:4398577..4400421	33723	3p26.2	2171	123	0.0566559	1.60105	5530	intron of SUMF1 (-)	SUMF1 (-)	0	1.11275	0.736401	1.68144	0.611987	1	2.76418	2.21291	3.45277	3.27156e-19	2.97972	2.38601	3.72115	5.93624e-22	1.64248	1.35083	1.9971	6.52254e-07
region is 39252 bp from chr3:4398577..4400421	chr3:4398577..4400421	39252	3p26.2	2171	144	0.0663289	1.60301	16511	contained within SUMF1 (-)	SUMF1 (-)	0	1.01308	0.685684	1.4968	0.947974	1	2.76102	2.21028	3.449	3.64742e-19	2.97468	2.38212	3.71463	6.68875e-22	1.63987	1.34886	1.99366	6.96102e-07
region is 55762 bp from chr3:4398577..4400421	chr3:4398577..4400421	55762	3p26.2	2171	153	0.0704744	1.60291	21515	MRPS10P2 (-), contained within SUMF1 (-) , intron of SUMF1 (-)	MRPS10P2 (-)	0	0.994912	0.677796	1.4604	0.979219	1	2.76027	2.20966	3.44809	3.73993e-19	2.97435	2.38183	3.71426	6.7813e-22	1.63967	1.34869	1.99342	7.00782e-07
region is 77276 bp from chr3:4398577..4400421	chr3:4398577..4400421	77276	3p26.2	2171	158	0.0727775	1.60247	13367	contained within SUMF1 (-) , intron of SUMF1 (-)	SUMF1 (-)	0	1.01818	0.69789	1.48547	0.925498	1	2.76145	2.21053	3.44968	3.66008e-19	2.97478	2.3822	3.71475	6.66533e-22	1.64001	1.34895	1.99388	6.94595e-07
region is 8922 bp from chr3:46424651..46440059	chr3:46424651..46440059	8922	3p21.31	2171	177	0.0815292	1.48208	37902	CCRL2 (+), LTF (-), region overlaps with 1.2505936362197245% of CCRL2 (+) , region overlaps with 19.25228220146694% of LTF (-) , region overlaps with 24.249379979948287% of LTF (-) , region overlaps with 24.270487045538495% of LTF (-) , region overlaps with 24.729565722125482% of LTF (-) , region overlaps with 25.716321038467626% of LTF (-) , region overlaps with 5.3691098095087337% of CCRL2 (+)	LTF (-)	0	1.34562	0.981102	1.84558	0.0655284	1	2.78007	2.22557	3.47272	2.08925e-19	2.96924	2.37799	3.70748	7.51175e-22	1.64222	1.35078	1.99654	6.47039e-07
region is 46823 bp from chr3:46424651..46440059	chr3:46424651..46440059	46823	3p21.31	2171	167	0.0769231	1.48534	13517	LTF (-), contained within LTF (-) , intron of LTF (-), region overlaps with 23.030258193386103% of LTF (-) , region overlaps with 25.745357697713988% of LTF (-)	LTF (-)	0	1.26953	0.912704	1.76586	0.156349	1	2.77589	2.22209	3.46771	2.41068e-19	2.96727	2.37625	3.70528	8.19335e-22	1.64164	1.3503	1.99585	6.59398e-07
region is 63297 bp from chr3:46424651..46440059	chr3:46424651..46440059	63297	3p21.31	2171	171	0.0787655	1.53664	5234	intron of LTF (-), region overlaps with 34.008406572411161% of LTF (-) , region overlaps with 34.524264424914023% of LTF (-) , region overlaps with 57.393962552541076% of LTF (-) , region overlaps with 58.10087886893389% of LTF (-) , region overlaps with 63.030187237294612% of LTF (-)	LTF (-)	0	1.37346	0.994627	1.89657	0.0539445	1	2.78188	2.22706	3.47491	1.9691e-19	2.97186	2.38016	3.71065	6.88427e-22	1.64193	1.35056	1.99616	6.52069e-07
region is 68530 bp from chr3:46424651..46440059	chr3:46424651..46440059	68530	3p21.31	2171	134	0.0617227	1.58391	12217	contained within LTF (-)	LTF (-)	0	1.48893	1.03706	2.13768	0.0309886	1	2.7888	2.23247	3.48378	1.64943e-19	2.99547	2.39891	3.74037	3.58325e-22	1.6498	1.35682	2.00605	5.19216e-07
region is 29970 bp from chr3:60340978..60343379	chr3:60340978..60343379	29970	3p14.2	2171	110	0.0506679	1.34211	12035	intron of FHIT (-)	FHIT (-)	0	1.17338	0.762561	1.80552	0.467122	1	2.76671	2.21475	3.45623	3.13736e-19	2.97102	2.37917	3.71011	7.46228e-22	1.64871	1.35526	2.00571	5.73426e-07
region is 42004 bp from chr3:60340978..60343379	chr3:60340978..60343379	42004	3p14.2	2171	216	0.0994933	1.20147	7414	intron of FHIT (-)	FHIT (-)	0	0.878486	0.615469	1.2539	0.475443	1	2.75931	2.20913	3.4465	3.69358e-19	2.96923	2.37774	3.70785	7.84729e-22	1.63665	1.34615	1.98983	7.74609e-07
region is 49417 bp from chr3:60340978..60343379	chr3:60340978..60343379	49417	3p14.2	2171	274	0.126209	1.21909	10983	intron of FHIT (-)	FHIT (-)	0	0.832757	0.603161	1.14975	0.266107	1	2.76025	2.20994	3.44759	3.56375e-19	2.96452	2.37398	3.70196	8.97572e-22	1.64087	1.34968	1.99487	6.74427e-07
region is 48824 bp from chr3:60460228..60461431	chr3:60460228..60461431	48824	3p14.2	2171	352	0.162137	1.26655	7627	intron of FHIT (-)	FHIT (-)	0	0.895131	0.678161	1.18152	0.434072	1	2.75881	2.20878	3.4458	3.71841e-19	2.97175	2.3799	3.71079	7.1192e-22	1.64254	1.35101	1.99697	6.42562e-07
region is 43618 bp from chr3:60460228..60461431	chr3:60460228..60461431	43618	3p14.2	2171	484	0.222939	1.23161	5207	intron of FHIT (-)	FHIT (-)	0	0.942674	0.739253	1.20207	0.634067	1	2.75666	2.20682	3.4435	4.11533e-19	2.96819	2.37661	3.70704	8.53615e-22	1.63884	1.34803	1.99238	7.17792e-07
region is 32608 bp from chr3:60460228..60461431	chr3:60460228..60461431	32608	3p14.2	2171	428	0.197144	1.21849	11011	intron of FHIT (-)	FHIT (-)	0	0.918186	0.710916	1.18589	0.51318	1	2.75574	2.20607	3.44237	4.23747e-19	2.96564	2.37452	3.7039	9.24496e-22	1.6409	1.34972	1.99489	6.72819e-07
region is 24154 bp from chr3:60460228..60461431	chr3:60460228..60461431	24154	3p14.2	2171	374	0.172271	1.19911	8455	intron of FHIT (-)	FHIT (-)	0	0.876022	0.664694	1.15454	0.347344	1	2.75671	2.20699	3.44335	4.02254e-19	2.9583	2.36851	3.69495	1.16933e-21	1.64437	1.35248	1.99927	6.09029e-07
region is 16371 bp from chr3:60460228..60461431	chr3:60460228..60461431	16371	3p14.2	2171	212	0.0976509	1.25152	5324	intron of FHIT (-)	FHIT (-)	0	1.09739	0.79167	1.52116	0.576982	1	2.76698	2.21486	3.45674	3.17099e-19	2.97952	2.38579	3.721	6.03157e-22	1.6418	1.35038	1.99613	6.59731e-07
region is 6247 bp from chr3:60460228..60461431	chr3:60460228..60461431	6247	3p14.2	2171	134	0.0617227	1.14565	10125	intron of FHIT (-)	FHIT (-)	0	1.08557	0.711518	1.65627	0.703254	1	2.76499	2.21329	3.45421	3.34339e-19	2.98174	2.3869	3.72481	6.36859e-22	1.64324	1.35119	1.99843	6.5381e-07
region is 58294 bp from chr3:71630675..71633038	chr3:71630675..71633038	58294	3p14.1	2171	166	0.0764625	1.66322	16204	region is 17032 bp downstream of EIF4E3 (-)	EIF4E3 (-)	17032	1.33898	0.966348	1.85529	0.0793828	1	2.75186	2.20293	3.43756	4.76329e-19	2.98625	2.39103	3.72964	5.10409e-22	1.64137	1.35006	1.99555	6.66468e-07
region is 74497 bp from chr3:71630675..71633038	chr3:71630675..71633038	74497	3p14.1	2171	319	0.146937	1.65362	14250	region is 2783 bp downstream of EIF4E3 (-)	EIF4E3 (-)	2783	1.23147	0.942991	1.6082	0.126276	1	2.77948	2.22461	3.47274	2.30322e-19	2.99039	2.39407	3.73524	4.75571e-22	1.64259	1.35109	1.99698	6.39357e-07
region is 65683 bp from chr3:71802175..71804230	chr3:71802175..71804230	65683	3p14.1	2171	268	0.123445	1.65148	6654	contained within EIF4E3 (-) , region overlaps with 39.975954313195075% of EIF4E3 (-) , region overlaps with 40.907724676886083% of EIF4E3 (-) , region overlaps with 42.094980462879469% of EIF4E3 (-) , region overlaps with 69.356777877968128% of EIF4E3 (-)	EIF4E3 (-)	0	1.15615	0.849276	1.5739	0.356566	1	2.78511	2.22766	3.48206	2.49159e-19	2.98837	2.39232	3.73291	5.15774e-22	1.64015	1.34912	1.99397	6.88058e-07
region is 58558 bp from chr3:71802175..71804230	chr3:71802175..71804230	58558	3p14.1	2171	238	0.109627	1.65002	7126	contained within EIF4E3 (-) , intron of EIF4E3 (-), region overlaps with 62.110580971091778% of EIF4E3 (-) , region overlaps with 7.998877350547291% of EIF4E3 (-) , region overlaps with 8.3076059500420989% of EIF4E3 (-)	EIF4E3 (-)	0	1.19471	0.866686	1.64689	0.277335	1	2.79011	2.23149	3.48858	2.21883e-19	2.9875	2.3918	3.73156	5.12619e-22	1.6404	1.34933	1.99425	6.82242e-07
region is 52137 bp from chr3:71802175..71804230	chr3:71802175..71804230	52137	3p14.1	2171	213	0.0981115	1.64803	6422	contained within EIF4E3 (-) , intron of EIF4E3 (-)	EIF4E3 (-)	0	1.22235	0.881103	1.69577	0.229317	1	2.78762	2.23021	3.48434	2.11925e-19	2.9841	2.38935	3.72689	5.38765e-22	1.63909	1.34826	1.99264	7.10203e-07
region is 4932 bp from chr3:72376808..72378950	chr3:72376808..72378950	4932	3p13	2171	177	0.0815292	1.64423	6278	region is 10703 bp upstream of RP11-447M4.1 (-)	RP11-447M4.1 (-)	10703	0.818796	0.53186	1.26053	0.363776	1	2.73335	2.18628	3.41731	1.09562e-18	2.96739	2.37606	3.70587	8.58181e-22	1.63964	1.3487	1.99334	6.99049e-07
region is 11209 bp from chr3:72376808..72378950	chr3:72376808..72378950	11209	3p13	2171	172	0.0792262	1.64531	5800	region is 16980 bp upstream of RP11-447M4.1 (-)	RP11-447M4.1 (-)	16980	0.721741	0.454645	1.14575	0.166679	1	2.72139	2.17702	3.40187	1.46887e-18	2.96246	2.37204	3.69983	1.00247e-21	1.64044	1.34936	1.99432	6.81576e-07
region is 17008 bp from chr3:72376808..72378950	chr3:72376808..72378950	17008	3p13	2171	166	0.0764625	1.64603	5078	region is 19941 bp downstream of RYBP (-)	RYBP (-)	19941	0.746988	0.470703	1.18544	0.215709	1	2.72985	2.18412	3.41195	1.09331e-18	2.96301	2.37249	3.70051	9.84986e-22	1.6394	1.34849	1.99306	7.05179e-07
region is 22085 bp from chr3:72376808..72378950	chr3:72376808..72378950	22085	3p13	2171	168	0.0773837	1.64589	7171	region is 12771 bp downstream of RYBP (-)	RYBP (-)	12771	0.733912	0.462401	1.16485	0.18932	1	2.7253	2.18025	3.40661	1.29204e-18	2.96429	2.3735	3.70212	9.50984e-22	1.64004	1.34903	1.99384	6.90509e-07
region is 29255 bp from chr3:72376808..72378950	chr3:72376808..72378950	29255	3p13	2171	170	0.0783049	1.64644	6302	region is 6470 bp downstream of RYBP (-)	RYBP (-)	6470	0.771052	0.491179	1.2104	0.258451	1	2.73001	2.18398	3.41255	1.13536e-18	2.96509	2.37417	3.7031	9.26345e-22	1.64015	1.34912	1.99397	6.88039e-07
region is 24923 bp from chr3:95465761..95468403	chr3:95465761..95468403	24923	3q11.2	2171	116	0.0534316	1.28053	6257	region is 33016 bp upstream of MTHFD2P1 (-)	MTHFD2P1 (-)	33016	0.980631	0.618326	1.55523	0.933751	1	2.75921	2.20841	3.44738	4.11624e-19	2.97377	2.38127	3.7137	7.02468e-22	1.63969	1.34874	1.9934	6.98071e-07
region is 18520 bp from chr3:95465761..95468403	chr3:95465761..95468403	18520	3q11.2	2171	158	0.0727775	1.2936	6404	region is 39272 bp upstream of MTHFD2P1 (-)	MTHFD2P1 (-)	39272	1.08244	0.746081	1.57045	0.676505	1	2.76719	2.21465	3.45757	3.34946e-19	2.97532	2.38262	3.71547	6.5864e-22	1.64088	1.34965	1.99494	6.76738e-07
region is 9424 bp from chr3:95465761..95468403	chr3:95465761..95468403	9424	3q11.2	2171	224	0.103178	1.27127	9097	region is 45675 bp upstream of MTHFD2P1 (-)	MTHFD2P1 (-)	45675	1.06759	0.775532	1.46964	0.688346	1	2.76667	2.21434	3.45677	3.34506e-19	2.97585	2.38303	3.71614	6.49949e-22	1.64185	1.35035	1.99627	6.62848e-07
region is 1651 bp from chr3:95465761..95468403	chr3:95465761..95468403	1651	3q11.2	2171	266	0.122524	1.27096	7774	region is 54771 bp upstream of MTHFD2P1 (-)	MTHFD2P1 (-)	54771	1.02044	0.757128	1.37532	0.894304	1	2.76218	2.21095	3.45084	3.67893e-19	2.97481	2.38222	3.71481	6.67533e-22	1.6399	1.3489	1.99368	6.94245e-07
chr3:95465761..95468403, chr3:95465880..95468130, chr3:95465880..95468309	chr3:95465880..95468309	0	3q11.2	2171	298	0.137264	1.28086	6066	region is 62544 bp upstream of MTHFD2P1 (-)	MTHFD2P1 (-)	62544	1.04566	0.79047	1.38323	0.754457	1	2.76436	2.2127	3.45355	3.45313e-19	2.97507	2.38243	3.71514	6.6177e-22	1.63988	1.34888	1.99365	6.9471e-07
region is 2045 bp from chr3:95465880..95468130	chr3:95465880..95468130	2045	3q11.2	2171	231	0.106403	1.28907	6266	region is 68609 bp upstream of MTHFD2P1 (-)	MTHFD2P1 (-)	68609	1.16742	0.870819	1.56505	0.300629	1	2.76516	2.21363	3.45411	3.21701e-19	2.96985	2.37818	3.70871	7.7862e-22	1.6394	1.3485	1.99305	7.04608e-07
region is 13254 bp from chr3:95465880..95468130	chr3:95465880..95468130	13254	3q11.2	2171	141	0.064947	1.26804	5827	region is 79818 bp upstream of MTHFD2P1 (-)	MTHFD2P1 (-)	79818	1.03493	0.705181	1.51887	0.860757	1	2.76053	2.21005	3.44812	3.60178e-19	2.97471	2.38216	3.71465	6.66657e-22	1.63932	1.34841	1.99299	7.08016e-07
region is 56497 bp from chr3:9921053..9929378	chr3:9921053..9929378	56497	3p25.3	2171	372	0.17135	1.62933	39381	EMC3 (-), PRRT3 (-), PRRT3-AS1 (+), RP11-1020A11.2 (+), region overlaps with 0.59419517025976998% of CRELD1 (+) , region overlaps with 0.86843909499504834% of CRELD1 (+) , region overlaps with 16.61461110687895% of EMC3 (-) , region overlaps with 2.0441329575175846% of CRELD1 (+) , region overlaps with 2.0568294355145884% of CRELD1 (+) , region overlaps with 2.0949188695055994% of CRELD1 (+) , re…	EMC3 (-)	0	1.3589	0.980994	1.8824	0.0650979	1	3.03174	2.3661	3.88464	1.79456e-18	2.97712	2.3843	3.71733	5.98767e-22	1.6438	1.35198	1.99859	6.21351e-07
region is 48614 bp from chr4:113496625..113502758	chr4:113496625..113502758	48614	4q25	2171	137	0.0631046	1.28431	9234	LARP7 (+), region overlaps with 20.84687026207494% of LARP7 (+) , region overlaps with 21.594108728611651% of LARP7 (+) , region overlaps with 24.572233051765217% of LARP7 (+) , region overlaps with 24.745505739657787% of LARP7 (+) , region overlaps with 25.157028373402639% of LARP7 (+) , region overlaps with 25.167857916395931% of LARP7 (+) , region overlaps with 25.373619233268357% of LARP7 (+)…	LARP7 (+)	0	0.958505	0.639699	1.4362	0.837248	1	2.76022	2.20979	3.44774	3.63925e-19	2.97437	2.38191	3.7142	6.71201e-22	1.63975	1.34879	1.99348	6.9705e-07
region is 57847 bp from chr4:113496625..113502758	chr4:113496625..113502758	57847	4q25	2171	180	0.0829111	1.2847	5259	contained within LARP7 (+) , region overlaps with 7.6820688343791588% of LARP7 (+)	LARP7 (+)	0	1.01751	0.71972	1.43853	0.921706	1	2.76023	2.20979	3.44779	3.64672e-19	2.97466	2.3821	3.71462	6.69805e-22	1.63966	1.34871	1.99337	6.99055e-07
region is 63105 bp from chr4:113496625..113502758	chr4:113496625..113502758	63105	4q25	2171	157	0.0723169	1.28196	5901	LARP7 (+), MIR302A (-), MIR302B (-), MIR302C (-), MIR302D (-), MIR367 (-), contained within LARP7 (+) , region overlaps with 31.994577190306728% of LARP7 (+) , region overlaps with 32.824944924589047% of LARP7 (+) , region overlaps with 33.316387053041858% of LARP7 (+) , region overlaps with 37.23097780037282% of LARP7 (+) , region overlaps with 46.500593119810205% of LARP7 (+) , region overlaps …	MIR302B (-)	0	0.952304	0.652901	1.389	0.799672	1	2.76087	2.21031	3.44857	3.57209e-19	2.9733	2.38099	3.71295	6.99381e-22	1.64024	1.34918	1.99411	6.87358e-07
region is 69005 bp from chr4:113496625..113502758	chr4:113496625..113502758	69005	4q25	2171	119	0.0548135	1.29137	5023	LARP7 (+), contained within LARP7 (+) , region overlaps with 5.3155484770057733% of LARP7 (+) , region overlaps with 50.129404738204265% of LARP7 (+) , region overlaps with 69.838741787776229% of LARP7 (+)	LARP7 (+)	0	1.21944	0.819684	1.81417	0.327623	1	2.76	2.20967	3.44739	3.62952e-19	2.98388	2.38925	3.72651	5.35515e-22	1.64033	1.34927	1.99419	6.84256e-07
chr4:148020787..148022707	chr4:148020787..148022707	0	4q31.23	2171	126	0.0580378	1.60904	13378	region is 88719 bp downstream of RP11-292D4.3 (+)	RP11-292D4.3 (+)	88719	1.70052	1.19062	2.4288	0.00350777	1	2.80016	2.24107	3.49872	1.28834e-19	2.98792	2.3926	3.73138	4.67502e-22	1.64376	1.35214	1.99826	6.1058e-07
region is 9687 bp from chr4:148020787..148022707	chr4:148020787..148022707	9687	4q31.23	2171	160	0.0736988	1.60595	7712	region is 102096 bp downstream of RP11-292D4.3 (+)	RP11-292D4.3 (+)	102096	1.66615	1.21839	2.27846	0.00138867	1	2.79396	2.23633	3.49064	1.48504e-19	2.97008	2.37827	3.70916	7.86644e-22	1.64472	1.35294	1.99943	5.92245e-07
region is 17398 bp from chr4:148020787..148022707	chr4:148020787..148022707	17398	4q31.23	2171	183	0.084293	1.60349	6112	region is 109807 bp downstream of RP11-292D4.3 (+)	RP11-292D4.3 (+)	109807	1.53964	1.13585	2.08698	0.0054224	1	2.79365	2.23623	3.49001	1.46136e-19	2.97133	2.37952	3.71034	7.26424e-22	1.6503	1.35743	2.00636	5.00977e-07
region is 23509 bp from chr4:148020787..148022707	chr4:148020787..148022707	23509	4q31.23	2171	179	0.0824505	1.60261	14281	region is 115918 bp downstream of RP11-292D4.3 (+)	RP11-292D4.3 (+)	115918	1.44832	1.05566	1.98702	0.0216903	1	2.78928	2.23269	3.48462	1.66958e-19	2.97602	2.3833	3.71615	6.3187e-22	1.64735	1.35502	2.00275	5.49379e-07
region is 37789 bp from chr4:148020787..148022707	chr4:148020787..148022707	37789	4q31.23	2171	159	0.0732381	1.60165	24190	region is 130198 bp downstream of RP11-292D4.3 (+)	RP11-292D4.3 (+)	130198	1.32197	0.938864	1.86141	0.109891	1	2.77614	2.22227	3.46807	2.40325e-19	2.97298	2.38076	3.71253	7.0314e-22	1.64488	1.35298	1.99974	5.94208e-07
region is 61978 bp from chr4:148020787..148022707	chr4:148020787..148022707	61978	4q31.23	2171	124	0.0571165	1.59643	28372	region is 152725 bp downstream of MIR548G (-)	MIR548G (-)	152725	1.25675	0.861594	1.83313	0.235414	1	2.76364	2.21254	3.45202	3.29242e-19	2.97306	2.38085	3.71257	6.97849e-22	1.63958	1.34867	1.99324	6.99316e-07
[truncated: 343 more rows]
