# Supplementary material for: Association between genome-wide copy number variation and arsenic-induced skin lesions: a prospective study
Source: Environ Health. 2017 Jul 18;16:75. doi: 10.1186/s12940-017-0283-8 (PMC5516382; doi:10.1186/s12940-017-0283-8)
Supplement: Supplementary file 12 — Frequency of the significant deleted segments in female and male subjects. (XLS 24 kb) [file 12940_2017_283_MOESM12_ESM.xls]

## Sheet: Table S2
Table S3: Frequency of the significant deleted segments in female and male subjects:
Cytoband	length (bps)	Freq_Del_total	Nearest CNV	Freq_Del female	Freq_Delmale	Chi-Square p
11q11	52407	0.117918	chr11:55962241..55976332	0.126	0.109	0.258
11q11	13003	0.112851	chr11:55962241..55976332	0.119	0.106	0.342
15q12	5123	0.07462	chr15:23973556..23974955	0.104	0.042	1.77421e-08
15q13.3	28823	0.210963	chr15:29066490..29069430	0.319	0.092	2.94e-40
15q13.3	64582	0.141409	chr15:29093623..29096097	0.211	0.065	1.561e-23
2q12.1	14535	0.180562	chr2:104593605..104760102	0.197	0.163	0.044
2q12.1	10358	0.180562	chr2:104593605..104760102	0.197	0.163	0.044
2q12.1	7849	0.187011	chr2:104593605..104760102	0.204	0.169	0.036
3q12.3	53118	0.0654076	chr3:102743602..102752706	0.079	0.05	0.007
5q34	8786	0.0561953	chr5:164849860..164874815	0.064	0.047	0.112
5q34	13655	0.0580378	chr5:164849860..164874815	0.067	0.048	0.08
5q34	16502	0.0584984	chr5:164849860..164874815	0.068	0.048	0.067
5q34	17054	0.0561953	chr5:164849860..164874815	0.066	0.046	0.041
7q36.1	5453	0.0815292	chr7:151794196..151797877	0.094	0.068	0.028
7q36.1	5580	0.0796868	chr7:151794196..151797877	0.092	0.066	0.026
7q11.21	66549	0.159834	chr7:62830337..62835635	0.169	0.149	0.218
7q11.21	54167	0.157992	chr7:62864828..62908102	0.169	0.146	0.158
7q11.21	101063	0.161216	chr7:62985473..63249879	0.175	0.146	0.08
8p22	6173	0.11976	chr8:14697130..14719288	0.134	0.104	0.029
8p22	7379	0.121603	chr8:14697130..14719288	0.137	0.105	0.022
8p22	17375	0.0561953	chr8:14680345..14849094	0.06	0.052	0.514
9p12	14749	0.110548	chr9:40832700..41365793	0.151	0.066	1.84094e-10
9p12	18656	0.135421	chr9:40832700..41365793	0.175	0.092	1.84207e-08
9p12	18788	0.133579	chr9:40832700..41365793	0.174	0.089	5.09381e-09
